# Supplementary material for: Central optical power of the isolated human lens without zonular tension
Source: PLoS One. 2025 Jul 1;20(7):e0326954. doi: 10.1371/journal.pone.0326954 (PMC12212553; doi:10.1371/journal.pone.0326954)
Supplement: S1 Table — (XLSX) [file pone.0326954.s001.xlsx]

## Sheet: Sheet1
20 y/o			21 y/o			22 y/o			24 y/o			25 y/o			26 y/o			27 y/o			28 y/o			29 y/o			30 y/o
0.435828	-4.29131		0.240715	-4.37316		0.134687	-4.49903		-0.223679	-4.40798		0.141025	-4.71786		0.106665	-4.49619		0.311017	-4.52965		0.0704874	-4.65944		0	-4.58984		0.502154	-4.69634
0.42943	-4.29172		0.234308	-4.37335		0.128279	-4.4992		-0.230051	-4.40728		0.134615	-4.71787		0.100256	-4.49632		0.304607	-4.52976		0.0640794	-4.65961		-0.00640921	-4.58973		0.495771	-4.69693
0.423033	-4.29213		0.2279	-4.37355		0.121871	-4.49937		-0.236424	-4.40659		0.128205	-4.71788		0.0938469	-4.49645		0.298198	-4.52987		0.0576715	-4.65978		-0.0128184	-4.58961		0.489388	-4.69752
0.416636	-4.29254		0.221493	-4.37374		0.115463	-4.49953		-0.242797	-4.4059		0.121795	-4.71789		0.087438	-4.49658		0.291789	-4.52998		0.0512636	-4.65995		-0.0192276	-4.5895		0.483005	-4.69811
0.410239	-4.29295		0.215086	-4.37394		0.109055	-4.4997		-0.249169	-4.4052		0.115384	-4.7179		0.0810291	-4.49671		0.285379	-4.53009		0.0448556	-4.66012		-0.0256368	-4.58938		0.476621	-4.6987
0.403842	-4.29335		0.208679	-4.37413		0.102647	-4.49987		-0.255542	-4.40451		0.108974	-4.71791		0.0746202	-4.49684		0.27897	-4.5302		0.0384477	-4.6603		-0.0320461	-4.58926		0.470238	-4.69929
0.397444	-4.29376		0.202271	-4.37433		0.0962389	-4.50004		-0.261915	-4.40382		0.102564	-4.71792		0.0682112	-4.49697		0.272561	-4.53031		0.0320397	-4.66047		-0.0384553	-4.58915		0.463855	-4.69988
0.391047	-4.29417		0.195864	-4.37452		0.0898309	-4.50021		-0.197495	-4.40438		0.0961537	-4.71793		0.0618023	-4.4971		0.266152	-4.53042		0.0256318	-4.66064		-0.0448645	-4.58903		0.457472	-4.70047
0.38465	-4.29458		0.189457	-4.37472		0.0834228	-4.50038		-0.203868	-4.40368		0.0897435	-4.71794		0.209077	-4.48768		0.336543	-4.52279		0.0192238	-4.66081		-0.0512737	-4.58892		0.451089	-4.70106
0.378253	-4.29499		0.183049	-4.37491		0.0770148	-4.50055		-0.21024	-4.40299		0.0833332	-4.71795		0.202668	-4.48781		0.330133	-4.5229		0.0128159	-4.66099		-0.0576829	-4.5888		0.444706	-4.70165
0.371856	-4.2954		0.176642	-4.37511		0.179374	-4.49144		-0.216613	-4.4023		0.076923	-4.71796		0.196259	-4.48794		0.323724	-4.52301		0.00640794	-4.66116		-0.0640921	-4.58868		0.438323	-4.70223
0.365458	-4.29581		0.170235	-4.3753		0.172966	-4.49161		-0.267594	-4.39675		0.0705127	-4.71797		0.18985	-4.48808		0.317315	-4.52313		0	-4.66133		-0.0705013	-4.58857		0.43194	-4.70282
0.359061	-4.29622		0.163828	-4.3755		0.166558	-4.49178		-0.273967	-4.39606		0.0641025	-4.71798		0.183441	-4.48821		0.259631	-4.52413		0.192066	-4.64976		-0.0769105	-4.58845		0.425557	-4.70341
0.352664	-4.29663		0.15742	-4.37569		0.16015	-4.49194		-0.28034	-4.39537		0.0576922	-4.71799		0.177032	-4.48834		0.253222	-4.52424		0.185658	-4.64993		-0.0833197	-4.58834		0.419174	-4.704
0.346267	-4.29703		0.151013	-4.37589		0.153742	-4.49211		-0.286712	-4.39467		0.051282	-4.718		0.170623	-4.48847		0.246812	-4.52435		0.17925	-4.6501		-0.089729	-4.58822		0.41279	-4.70459
0.33987	-4.29744		0.144606	-4.37608		0.147334	-4.49228		-0.293085	-4.39398		0.0448717	-4.71801		0.164214	-4.4886		0.240403	-4.52446		0.172842	-4.65027		-0.0961382	-4.58811		0.406407	-4.70518
0.333472	-4.29785		0.138198	-4.37628		0.140926	-4.49245		-0.177684	-4.40008		0.0384615	-4.71802		0.157805	-4.48873		0.233994	-4.52457		0.166434	-4.65045		-0.102547	-4.58799		0.400024	-4.70577
0.327075	-4.29826		0.131791	-4.37647		0.0704378	-4.49431		-0.184056	-4.39939		0.0320512	-4.71803		0.151396	-4.48886		0.227585	-4.52468		0.160026	-4.65062		-0.108957	-4.58787		0.393641	-4.70636
0.320678	-4.29867		0.125384	-4.37667		0.0640298	-4.49448		-0.190429	-4.3987		0.025641	-4.71804		0.144987	-4.48899		0.355659	-4.51605		0.153618	-4.65079		-0.115366	-4.58776		0.387258	-4.70695
0.314281	-4.29908		0.118977	-4.37686		0.0576218	-4.49465		-0.298765	-4.38692		0.0192307	-4.71805		0.138579	-4.48912		0.34925	-4.51616		0.147211	-4.65096		-0.121775	-4.58764		0.380875	-4.70754
0.473802	-4.28246		0.112569	-4.37706		0.0512137	-4.49482		-0.305137	-4.38622		0.0128205	-4.71806		0.13217	-4.48925		0.342841	-4.51627		0.140803	-4.65113		-0.128184	-4.58753		0.374492	-4.70813
0.467405	-4.28287		0.106162	-4.37725		0.0448057	-4.49499		-0.31151	-4.38553		0.00641025	-4.71807		0.125761	-4.48938		0.221064	-4.51838		0.134395	-4.65131		-0.134593	-4.58741		0.368109	-4.70872
0.461008	-4.28328		0.0997547	-4.37745		0.0383977	-4.49515		-0.164245	-4.3951		0	-4.71808		0.119352	-4.48951		0.214655	-4.5185		0.127987	-4.65148		-0.141003	-4.5873		0.361726	-4.70931
0.45461	-4.28369		0.0933474	-4.37764		0.0319896	-4.49532		-0.170618	-4.3944		0.173067	-4.7114		0.112943	-4.48965		0.208246	-4.51861		0.121579	-4.65165		-0.147412	-4.58718		0.355343	-4.7099
0.448213	-4.2841		0.0869401	-4.37784		0.211246	-4.48418		-0.31719	-4.37846		0.166656	-4.71141		0.0552626	-4.49082		0.201836	-4.51872		0.115171	-4.65182		-0.153821	-4.58706		0.34896	-4.71049
0.441816	-4.2845		0.0805328	-4.37803		0.204837	-4.48435		-0.323562	-4.37777		0.160246	-4.71142		0.0488536	-4.49095		0.195427	-4.51883		0.108763	-4.652		-0.16023	-4.58695		0.342576	-4.71108
0.307475	-4.29309		0.0741255	-4.37823		0.198429	-4.48452		-0.329935	-4.37708		0.153836	-4.71143		0.0424447	-4.49108		0.189018	-4.51894		0.102355	-4.65217		-0.166639	-4.58683		0.336193	-4.71167
0.301077	-4.2935		0.0677182	-4.37842		0.192021	-4.48469		-0.144434	-4.3908		0.147426	-4.71144		0.0360358	-4.49122		0.182608	-4.51905		0.095947	-4.65234		-0.173049	-4.58672		0.32981	-4.71226
0.29468	-4.29391		0.0613109	-4.37862		0.185613	-4.48486		-0.150807	-4.39011		-0.00642024	-4.71168		0.0296269	-4.49135		0.368367	-4.50942		0.0895391	-4.65251		-0.179458	-4.5866		0.323427	-4.71285
0.288283	-4.29432		0.0549036	-4.37881		0.0254127	-4.48908		-0.15718	-4.38942		-0.0128305	-4.71169		0.023218	-4.49148		0.361957	-4.50953		0.0831311	-4.65268		-0.185867	-4.58649		0.317044	-4.71344
0.281886	-4.29473		0.0484963	-4.37901		0.0190046	-4.48925		-0.335615	-4.37001		-0.0192407	-4.7117		0.016809	-4.49161		0.176088	-4.51275		0.0767232	-4.65286		0.0577987	-4.58448		0.310661	-4.71402
0.275489	-4.29513		0.0420891	-4.3792		0.0125966	-4.48942		-0.341987	-4.36932		-0.025651	-4.71171		0.0104001	-4.49174		0.169679	-4.51286		-0.00658011	-4.65509		0.0513895	-4.58436		0.559012	-4.68465
0.269091	-4.29554		0.0356818	-4.3794		0.00618857	-4.48959		-0.34836	-4.36863		-0.0320612	-4.71172		0.0039912	-4.49187		0.163269	-4.51298		-0.0129881	-4.65527		0.0449802	-4.58424		0.552629	-4.68524
0.262694	-4.29595		0.0292745	-4.37959		-0.000219455	-4.48976		-0.354733	-4.36793		-0.0384715	-4.71173		-0.00241772	-4.492		0.15686	-4.51309		-0.019396	-4.65544		0.038571	-4.58413		0.546246	-4.68583
0.256297	-4.29636		0.0228672	-4.37979		-0.00662748	-4.48993		-0.501304	-4.35199		-0.0448817	-4.71174		-0.00882664	-4.49213		0.150451	-4.5132		-0.0258039	-4.65561		0.0321618	-4.58401		0.539863	-4.68642
0.2499	-4.29677		0.0164599	-4.37998		-0.0130355	-4.4901		-0.507677	-4.3513		0.198698	-4.70495		-0.0152356	-4.49226		0.144041	-4.51331		-0.0322119	-4.65578		0.0257526	-4.5839		0.53348	-4.68701
0.243503	-4.29718		0.278964	-4.36558		0.236709	-4.4771		-0.51405	-4.35061		0.192287	-4.70496		0.317897	-4.47905		0.381074	-4.50279		-0.0386198	-4.65595		0.0193434	-4.58378		0.527097	-4.6876
0.237105	-4.29759		0.272557	-4.36577		0.230301	-4.47727		-0.520422	-4.34991		0.185877	-4.70497		0.311489	-4.47918		0.374665	-4.5029		-0.0450278	-4.65613		0.0129342	-4.58366		0.520714	-4.68819
0.230708	-4.298		0.266149	-4.36597		0.223893	-4.47744		-0.526795	-4.34922		0.179467	-4.70498		0.30508	-4.47931		0.137521	-4.50701		0.217526	-4.64266		0.00652498	-4.58355		0.51433	-4.68878
0.224311	-4.2984		0.259742	-4.36616		0.217485	-4.47761		-0.130996	-4.38582		-0.051302	-4.70534		0.298671	-4.47944		0.131112	-4.50712		0.211118	-4.64283		-0.192161	-4.57996		0.507947	-4.68937
0.217914	-4.29881		0.253335	-4.36636		-0.0196125	-4.48386		-0.137369	-4.38512		-0.0577122	-4.70535		0.292262	-4.47957		0.124702	-4.50723		0.20471	-4.643		-0.19857	-4.57984		0.303688	-4.70823
0.211517	-4.29922		0.246927	-4.36655		-0.0260205	-4.48403		-0.360412	-4.36087		-0.0641225	-4.70536		0.285853	-4.4797		0.118293	-4.50734		0.198302	-4.64318		-0.204979	-4.57973		0.297305	-4.70882
0.205119	-4.29963		0.00985762	-4.37377		-0.0324286	-4.4842		-0.366785	-4.36017		-0.0705327	-4.70537		0.279444	-4.47983		0.111884	-4.50746		-0.0516079	-4.64989		-0.211388	-4.57961		0.290922	-4.70941
0.198722	-4.30004		0.00345033	-4.37396		-0.0388366	-4.48437		-0.373158	-4.35948		-0.076943	-4.70538		0.273035	-4.47997		0.393782	-4.49615		-0.0580158	-4.65006		-0.217797	-4.5795		0.284539	-4.71
0.192325	-4.30045		-0.00295696	-4.37416		-0.0452446	-4.48453		-0.37953	-4.35879		-0.0833532	-4.70539		0.266626	-4.4801		0.387372	-4.49627		-0.0644238	-4.65024		-0.224207	-4.57938		0.278156	-4.71059
0.185928	-4.30086		-0.00936425	-4.37435		-0.0516526	-4.4847		-0.385903	-4.35809		0.224329	-4.6985		0.260217	-4.48023		0.105363	-4.50116		0.236577	-4.63574		-0.230616	-4.57927		0.596721	-4.67473
0.179531	-4.30127		-0.0157715	-4.37455		-0.0580607	-4.48487		-0.392276	-4.3574		0.217918	-4.69851		0.253808	-4.48036		0.0989541	-4.50127		0.230169	-4.63591		0.0963697	-4.57876		0.590338	-4.67532
0.173133	-4.30168		-0.0221788	-4.37474		0.274988	-4.46968		-0.398648	-4.35671		0.211508	-4.69852		0.247399	-4.48049		0.0925448	-4.50138		0.223762	-4.63608		0.0899605	-4.57864		0.583955	-4.67591
0.166736	-4.30208		-0.0285861	-4.37494		0.26858	-4.46985		-0.405021	-4.35602		0.205098	-4.69853		0.24099	-4.48062		0.0861355	-4.50149		-0.0710039	-4.644		0.0835513	-4.57853		0.577572	-4.6765
0.160339	-4.30249		-0.0349934	-4.37513		0.262172	-4.47002		-0.411394	-4.35532		-0.0897735	-4.69899		0.234582	-4.48075		0.0797262	-4.5016		-0.0774118	-4.64417		0.0771421	-4.57841		0.571189	-4.67709
0.153942	-4.3029		-0.0414007	-4.37533		0.255764	-4.47019		-0.417767	-4.35463		-0.0961837	-4.699		0.228173	-4.48088		0.0733169	-4.50171		-0.0838198	-4.64434		0.0707329	-4.5783		0.564806	-4.67768
0.147545	-4.30331		-0.047808	-4.37552		0.249356	-4.47035		-0.424139	-4.35394		-0.102594	-4.69901		0.221764	-4.48101		0.406489	-4.48952		0.255629	-4.62881		0.0643236	-4.57818		0.271183	-4.7048
0.141147	-4.30372		-0.0542153	-4.37572		0.242948	-4.47052		-0.430512	-4.35324		-0.109004	-4.69902		0.215355	-4.48114		0.40008	-4.48963		0.249221	-4.62898		-0.236909	-4.57274		0.2648	-4.70539
0.13475	-4.30413		-0.0606226	-4.37591		-0.0646377	-4.47863		-0.436885	-4.35255		-0.115414	-4.69903		-0.0217753	-4.48598		0.0667964	-4.49542		0.242813	-4.62916		-0.243318	-4.57262		0.258417	-4.70597
0.128353	-4.30454		0.310805	-4.3582		-0.0710457	-4.4788		-0.443257	-4.35186		0.243549	-4.69206		-0.0281842	-4.48611		0.0603871	-4.49553		-0.0903999	-4.63811		-0.249728	-4.57251		0.252034	-4.70656
0.121956	-4.30495		0.304398	-4.35839		-0.0774537	-4.47897		-0.44963	-4.35116		0.237139	-4.69207		-0.0345932	-4.48625		0.0539778	-4.49564		-0.0968078	-4.63828		-0.256137	-4.57239		0.63443	-4.66481
0.115559	-4.30536		0.297991	-4.35859		-0.0838618	-4.47914		-0.456003	-4.35047		0.230729	-4.69208		-0.0410021	-4.48638		0.0475686	-4.49575		0.268273	-4.62206		0.115713	-4.5727		0.628047	-4.6654
0.109161	-4.30576		0.291583	-4.35878		-0.0902698	-4.47931		-0.462375	-4.34978		-0.121835	-4.69263		-0.047411	-4.48651		0.0411593	-4.49586		0.261865	-4.62223		0.109304	-4.57258		0.621664	-4.66599
0.505379	-4.27402		0.285176	-4.35898		0.306859	-4.46243		-0.468748	-4.34908		-0.128245	-4.69264		0.484399	-4.46924		0.412787	-4.483		-0.103388	-4.63204		0.102895	-4.57247		0.615281	-4.66658
0.498982	-4.27443		-0.0672248	-4.3697		0.300451	-4.46259		-0.475121	-4.34839		-0.134655	-4.69265		0.47799	-4.46937		0.0346388	-4.48956		-0.109796	-4.63222		-0.26243	-4.56587		0.608898	-4.66717
0.492585	-4.27484		-0.0736321	-4.3699		0.294043	-4.46276		-0.481493	-4.3477		-0.141065	-4.69266		0.471581	-4.4695		0.0282295	-4.48967		0.287324	-4.61513		-0.26884	-4.56575		0.602515	-4.66776
0.486188	-4.27524		-0.0800394	-4.37009		0.287635	-4.46293		-0.487866	-4.34701		-0.147476	-4.69267		0.465172	-4.46963		0.0218202	-4.48978		0.280917	-4.61531		-0.275249	-4.56564		0.245062	-4.70077
0.47979	-4.27565		-0.0864467	-4.37029		0.281227	-4.4631		-0.494239	-4.34631		0.26277	-4.68562		0.458763	-4.46976		0.0154109	-4.4899		0.274509	-4.61548		0.128647	-4.56652		0.238678	-4.70136
0.102355	-4.29978		-0.092854	-4.37048		-0.0968468	-4.47307		-0.532475	-4.34215		0.25636	-4.68563		0.452354	-4.46989		0.00900163	-4.49001		-0.116376	-4.62598		0.122238	-4.56641		0.232295	-4.70195
0.0959581	-4.30018		-0.0992613	-4.37068		-0.103255	-4.47324		-0.538847	-4.34146		0.24995	-4.68564		0.445945	-4.47002		0.425494	-4.47637		0.299968	-4.60838		-0.281542	-4.55911		0.672139	-4.65489
0.0895609	-4.30059		-0.105669	-4.37087		-0.109663	-4.47341		-0.54522	-4.34077		-0.153896	-4.68627		0.439536	-4.47015		0.419085	-4.47648		0.29356	-4.60855		-0.287951	-4.559		0.665756	-4.65548
0.0831637	-4.301		0.336239	-4.35101		-0.116071	-4.47358		-0.551593	-4.34008		-0.160306	-4.68628		0.433127	-4.47029		0.00248117	-4.48371		-0.122956	-4.61975		0.141581	-4.56034		0.659373	-4.65607
0.0767665	-4.30141		0.329832	-4.35121		-0.122479	-4.47375		-0.557966	-4.33938		-0.166716	-4.68629		0.426718	-4.47042		-0.00392812	-4.48382		-0.129364	-4.61992		0.135172	-4.56023		0.65299	-4.65666
0.0703693	-4.30182		0.323425	-4.3514		-0.128887	-4.47392		-0.564338	-4.33869		-0.173127	-4.6863		0.420309	-4.47055		-0.0103374	-4.48393		0.31902	-4.60146		-0.294245	-4.55247		0.646607	-4.65725
0.063972	-4.30223		0.317018	-4.3516		0.33873	-4.45517		-0.104812	-4.38222		-0.179537	-4.68631		0.4139	-4.47068		-0.0167467	-4.48404		0.312612	-4.60163		-0.300654	-4.55236		0.640224	-4.65784
0.0575748	-4.30264		-0.112271	-4.36466		0.332322	-4.45534		-0.111185	-4.38152		0.281991	-4.67918		0.407492	-4.47081		-0.023156	-4.48415		0.306204	-4.6018		0.154516	-4.55417		0.225323	-4.69616
0.0511776	-4.30305		-0.118678	-4.36485		0.325914	-4.45551		-0.117557	-4.38083		0.275581	-4.67919		0.401083	-4.47094		-0.0295653	-4.48426		-0.135944	-4.61368		0.148106	-4.55405		0.21894	-4.69675
0.0447804	-4.30346		-0.125085	-4.36505		0.319506	-4.45568		-0.12393	-4.38014		0.26917	-4.6792		0.394674	-4.47107		0.431793	-4.46985		-0.142352	-4.61385		-0.306947	-4.54583		0.212557	-4.69734
0.0383832	-4.30386		-0.131493	-4.36524		0.313098	-4.45585		-0.570018	-4.33162		-0.185957	-4.67991		0.388265	-4.4712		-0.0360858	-4.47797		0.331664	-4.59471		-0.313357	-4.54571		0.703465	-4.64556
0.031986	-4.30427		-0.1379	-4.36544		-0.135464	-4.46768		-0.576391	-4.33093		-0.192367	-4.67992		0.381856	-4.47133		-0.042495	-4.47808		0.325256	-4.59488		-0.319766	-4.5456		0.697082	-4.64615
0.0255888	-4.30468		-0.144307	-4.36563		-0.141872	-4.46784		-0.582763	-4.33024		-0.198778	-4.67993		0.375447	-4.47146		-0.0489043	-4.47819		-0.148932	-4.60762		0.16745	-4.54799		0.690699	-4.64674
0.0191916	-4.30509		0.361674	-4.34382		-0.14828	-4.46801		-0.589136	-4.32954		-0.205188	-4.67994		0.369038	-4.47159		-0.0553136	-4.4783		-0.15534	-4.60779		0.161041	-4.54787		0.684316	-4.64733
0.0127944	-4.3055		0.355266	-4.34402		-0.154688	-4.46818		-0.0722556	-4.37931		-0.211598	-4.67995		0.362629	-4.47172		-0.0617229	-4.47841		0.350715	-4.58778		-0.326059	-4.53907		0.677933	-4.64792
0.0063972	-4.30591		0.348859	-4.34421		-0.161096	-4.46835		-0.0786283	-4.37862		0.294801	-4.67275		0.35622	-4.47186		0.438091	-4.46333		0.344307	-4.58795		-0.332469	-4.53896		0.205584	-4.69154
0	-4.30632		0.342452	-4.34441		-0.167504	-4.46852		-0.085001	-4.37792		0.288391	-4.67276		0.349811	-4.47199		-0.0682434	-4.47211		0.337899	-4.58813		0.180384	-4.54181		0.199201	-4.69213
0.530559	-4.26599		-0.15091	-4.35942		0.370601	-4.44792		-0.0913736	-4.37723		-0.218018	-4.67355		0.343402	-4.47212		-0.0746527	-4.47222		-0.16192	-4.60155		0.173975	-4.54169		0.192818	-4.69272
0.524162	-4.26639		-0.157317	-4.35962		0.364193	-4.44809		-0.0977463	-4.37654		-0.224429	-4.67356		0.336993	-4.47225		-0.081062	-4.47233		-0.168328	-4.60173		-0.338762	-4.53243		0.734791	-4.63623
0.517765	-4.2668		-0.163724	-4.35981		0.357785	-4.44826		-0.594816	-4.32248		-0.230839	-4.67357		0.330584	-4.47238		-0.0874713	-4.47245		0.363359	-4.58103		-0.345171	-4.53232		0.728408	-4.63682
0.511368	-4.26721		-0.170131	-4.36001		0.351377	-4.44843		-0.601188	-4.32179		-0.237249	-4.67358		0.324176	-4.47251		0.450798	-4.4567		0.356951	-4.5812		0.193318	-4.53563		0.722025	-4.63741
-0.00680605	-4.30033		-0.176539	-4.3602		0.344969	-4.4486		-0.607561	-4.32109		0.307612	-4.66632		-0.0539508	-4.48023		0.444389	-4.45681		-0.174908	-4.59549		0.186909	-4.53552		0.715642	-4.638
-0.0132033	-4.30074		-0.182946	-4.3604		-0.174081	-4.46228		-0.0333265	-4.37709		0.301202	-4.66633		-0.0603597	-4.48036		-0.0939917	-4.46615		-0.181316	-4.59566		-0.351465	-4.52579		0.709259	-4.63859
-0.0196005	-4.30115		0.374293	-4.33703		-0.180489	-4.46245		-0.0396991	-4.3764		-0.243669	-4.66718		-0.0667686	-4.48049		-0.100401	-4.46626		0.376003	-4.57428		-0.357874	-4.52568		0.185845	-4.68693
-0.0259977	-4.30156		0.367886	-4.33722		-0.186897	-4.46262		-0.0460718	-4.37571		-0.25008	-4.66719		0.516312	-4.46218		-0.10681	-4.46637		0.369595	-4.57445		0.212662	-4.52957		0.179462	-4.68752
-0.0323949	-4.30196		-0.189548	-4.35418		-0.193305	-4.46279		-0.0524445	-4.37501		-0.25649	-4.6672		0.509903	-4.46231		0.457096	-4.45018		-0.187896	-4.58943		0.206252	-4.52945		0.173079	-4.68811
0.555739	-4.25795		-0.195956	-4.35438		-0.199713	-4.46296		-0.0588172	-4.37432		-0.2629	-4.66721		0.503495	-4.46244		-0.113331	-4.46007		-0.194304	-4.5896		0.199843	-4.52934		0.753351	-4.62808
0.549342	-4.25836		-0.202363	-4.35457		0.408881	-4.4405		-0.0651899	-4.37363		-0.26931	-4.66722		0.497086	-4.46257		-0.11974	-4.46018		0.388646	-4.56752		-0.364167	-4.51915		0.746968	-4.62867
0.542945	-4.25877		-0.20877	-4.35477		0.402473	-4.44067		-0.613241	-4.31403		0.320422	-4.65989		0.490677	-4.4627		-0.126149	-4.46029		0.382238	-4.5677		-0.370577	-4.51904		0.740585	-4.62926
0.536548	-4.25918		-0.215177	-4.35496		0.396065	-4.44084		-0.619613	-4.31333		0.314012	-4.6599		-0.0733084	-4.47421		0.463394	-4.44366		-0.200884	-4.58336		-0.376986	-4.51892		0.166106	-4.68231
-0.0392009	-4.29598		-0.221585	-4.35516		0.389657	-4.44101		0.0247207	-4.37696		-0.275731	-4.66082		-0.0797173	-4.47434		-0.13267	-4.454		-0.207292	-4.58354		0.225596	-4.52339		0.159723	-4.6829
-0.0455981	-4.29638		0.39332	-4.33003		0.383249	-4.44117		0.018348	-4.37627		-0.282141	-4.66083		-0.0861262	-4.47447		-0.139079	-4.45411		0.40129	-4.56077		0.219187	-4.52328		0.15334	-4.68349
-0.0519953	-4.29679		0.386913	-4.33023		0.376841	-4.44134		0.0119754	-4.37557		-0.288551	-4.66084		0.535408	-4.45537		0.469692	-4.43714		0.394882	-4.56094		-0.383279	-4.51239		0.771911	-4.61993
0.574522	-4.25033		0.380506	-4.33042		-0.20629	-4.45672		0.00560268	-4.37488		-0.294961	-4.66085		0.528999	-4.4555		-0.1456	-4.44781		-0.213872	-4.5773		-0.389688	-4.51228		0.765528	-4.62052
0.568125	-4.25074		-0.228187	-4.34895		-0.212698	-4.45689		-0.000770004	-4.37419		0.333233	-4.65346		0.52259	-4.45564		-0.152009	-4.44792		-0.22028	-4.57747		0.244939	-4.51733		0.759144	-4.6211
0.561727	-4.25115		-0.234594	-4.34914		-0.219106	-4.45706		-0.00714269	-4.37349		0.326823	-4.65347		-0.092666	-4.4682		-0.158418	-4.44803		0.413934	-4.55402		0.23853	-4.51722		0.146368	-4.6777
-0.0588014	-4.29081		-0.241002	-4.34934		0.440752	-4.43325		-0.0135154	-4.3728		-0.301382	-4.65445		-0.0990749	-4.46833		0.475991	-4.43062		0.407526	-4.55419		0.232121	-4.5171		0.139985	-4.67829
-0.0651986	-4.29121		-0.247409	-4.34953		0.434344	-4.43341		-0.0198881	-4.37211		-0.307792	-4.65446		-0.105484	-4.46846		-0.164939	-4.44173		-0.226861	-4.57124		-0.395982	-4.50575		0.133601	-4.67888
-0.0715958	-4.29162		-0.253816	-4.34973		0.427936	-4.43358		-0.0262607	-4.37141		-0.314202	-4.65447		0.548095	-4.4487		-0.171348	-4.44184		-0.233268	-4.57141		-0.402391	-4.50564		0.79047	-4.61177
0.593305	-4.24271		0.40594	-4.32324		0.421528	-4.43375		-0.625293	-4.30627		0.339633	-4.64704		0.541686	-4.44883		0.482289	-4.4241		0.42017	-4.54744		0.257873	-4.51115		0.784087	-4.61236
0.586907	-4.24311		0.399532	-4.32343		0.41512	-4.43392		-0.631666	-4.30558		-0.320622	-4.64806		-0.112024	-4.46218		-0.177868	-4.43555		-0.239849	-4.56517		0.251464	-4.51104		0.777704	-4.61295
0.58051	-4.24352		-0.260418	-4.34351		-0.225683	-4.45082		0.108259	-4.3796		-0.327033	-4.64807		-0.118433	-4.46231		-0.184278	-4.43566		-0.246257	-4.56535		-0.408684	-4.49911		0.126629	-4.67308
-0.0784018	-4.28563		-0.266826	-4.34371		-0.232091	-4.45099		0.101886	-4.3789		-0.333443	-4.64808		0.560782	-4.44203		0.488587	-4.41758		0.432813	-4.54069		-0.415094	-4.499		0.120246	-4.67367
-0.0847991	-4.28604		-0.273233	-4.3439		-0.238499	-4.45116		0.0955133	-4.37821		0.352444	-4.64061		0.554373	-4.44216		-0.190798	-4.42936		0.426405	-4.54086		-0.421503	-4.49888		0.80903	-4.60362
0.612087	-4.23508		-0.27964	-4.3441		0.466215	-4.42616		0.0891406	-4.37752		0.346033	-4.64062		-0.124972	-4.45603		-0.197207	-4.42947		-0.252837	-4.55911		0.270808	-4.50498		0.802647	-4.60421
0.60569	-4.23549		-0.286048	-4.34429		0.459807	-4.42633		0.0827679	-4.37682		-0.339863	-4.64168		-0.131381	-4.45616		0.501294	-4.41094		-0.259245	-4.55928		0.264398	-4.50486		0.796264	-4.6048
0.599293	-4.2359		0.418559	-4.31644		0.453399	-4.4265		0.0763952	-4.37613		-0.346273	-4.64169		-0.13779	-4.45629		0.494885	-4.41106		0.439049	-4.53411		-0.427796	-4.49236		0.113273	-4.66788
-0.0916051	-4.28006		0.412152	-4.31663		0.446991	-4.42667		0.0700225	-4.37544		-0.352684	-4.6417		0.56706	-4.43549		-0.203728	-4.42317		-0.265825	-4.55305		-0.434206	-4.49224		0.10689	-4.66847
-0.0980023	-4.28046		-0.29265	-4.33808		-0.245076	-4.44492		0.0636499	-4.37474		0.358844	-4.63418		-0.14433	-4.45002		-0.210137	-4.42328		-0.272233	-4.55322		0.283742	-4.4988		0.82759	-4.59547
-0.1044	-4.28087		-0.299057	-4.33828		-0.251484	-4.44509		0.0572772	-4.37405		-0.359104	-4.6353		-0.150739	-4.45015		0.507592	-4.40442		0.451693	-4.52736		0.277333	-4.49868		0.821207	-4.59606
0.63087	-4.22746		-0.305464	-4.33847		0.498086	-4.41891		0.0509045	-4.37336		-0.365514	-4.63531		0.579747	-4.42882		-0.216658	-4.41699		0.445285	-4.52753		-0.440499	-4.48572		0.814824	-4.59665
0.624473	-4.22787		-0.311872	-4.33867		0.491678	-4.41908		0.0445318	-4.37267		-0.371924	-4.63532		0.573338	-4.42895		-0.223067	-4.4171		-0.278813	-4.54698		-0.446908	-4.4856		0.0999175	-4.66268
0.618076	-4.22828		0.431179	-4.30964		0.48527	-4.41925		0.0381591	-4.37197		0.371654	-4.62775		-0.157279	-4.44387		0.513891	-4.3979		-0.285221	-4.54715		-0.453317	-4.48548		0.0935344	-4.66326
-0.111206	-4.27488		0.424772	-4.30984		0.478862	-4.41942		0.0317865	-4.37128		0.365244	-4.62776		-0.163687	-4.444		-0.229587	-4.4108		0.457929	-4.52078		0.296676	-4.49262		0.84615	-4.58732
-0.117603	-4.27529		-0.318474	-4.33245		0.472454	-4.41958		-0.637345	-4.29851		-0.378345	-4.62892		0.592434	-4.42215		-0.235997	-4.41091		-0.291801	-4.54092		0.290267	-4.4925		0.839767	-4.58791
-0.124	-4.2757		-0.324881	-4.33265		-0.258061	-4.43885		-0.643718	-4.29782		-0.384755	-4.62893		0.586025	-4.42228		0.520189	-4.39138		-0.298209	-4.54109		-0.459611	-4.47896		0.833384	-4.5885
0.649653	-4.21983		-0.331289	-4.33284		-0.264469	-4.43901		0.159933	-4.37877		0.378055	-4.62133		-0.170227	-4.43772		-0.242517	-4.40461		0.464164	-4.5142		-0.46602	-4.47884		0.0865618	-4.65747
0.643256	-4.22024		0.437391	-4.30304		0.523549	-4.41183		0.15356	-4.37807		-0.391175	-4.62253		-0.176636	-4.43785		-0.248926	-4.40472		-0.304789	-4.53485		-0.472429	-4.47873		0.0801787	-4.65806
0.636859	-4.22065		-0.337891	-4.32663		0.517141	-4.41199		0.147188	-4.37738		-0.397585	-4.62254		-0.183045	-4.43798		0.526487	-4.38486		-0.311197	-4.53503		0.30961	-4.48644		0.858326	-4.57976
-0.130806	-4.26971		-0.344298	-4.32683		0.510733	-4.41216		0.140815	-4.37669		-0.403996	-4.62255		0.605121	-4.41548		-0.255447	-4.39843		0.4704	-4.50761		0.303201	-4.48633		0.851943	-4.58035
-0.137203	-4.27012		-0.350705	-4.32702		0.504325	-4.41233		0.134442	-4.376		0.390865	-4.6149		0.598712	-4.41561		-0.261856	-4.39854		-0.317777	-4.52879		-0.478723	-4.4722		0.0732061	-4.65227
0.668436	-4.21221		0.450011	-4.29624		-0.271046	-4.43278		0.12807	-4.3753		0.384455	-4.61491		-0.189585	-4.43171		0.532785	-4.37834		0.483044	-4.50086		-0.485132	-4.47209		0.066823	-4.65286
0.662039	-4.21262		0.443604	-4.29644		-0.277454	-4.43294		0.121697	-4.37461		-0.410416	-4.61615		-0.195994	-4.43184		-0.268377	-4.39224		0.476636	-4.50103		-0.491541	-4.47197		0.876886	-4.57161
0.655641	-4.21303		-0.357308	-4.32081		0.555421	-4.40457		0.115324	-4.37392		-0.416826	-4.61616		0.611399	-4.40894		-0.274786	-4.39235		-0.324357	-4.52256		0.322544	-4.48027		0.870503	-4.5722
-0.144009	-4.26413		-0.363715	-4.32101		0.549013	-4.40474		-0.649397	-4.29075		0.397266	-4.60848		-0.202534	-4.42556		0.539083	-4.37182		-0.330765	-4.52273		0.316135	-4.48015		0.86412	-4.57278
-0.150406	-4.26454		0.456223	-4.28964		0.542605	-4.40491		0.198862	-4.37655		-0.423246	-4.60976		-0.208942	-4.42569		-0.281306	-4.38605		0.48928	-4.49428		-0.497835	-4.46545		0.0598504	-4.64706
-0.156804	-4.26495		-0.370317	-4.31479		0.536196	-4.40508		0.19249	-4.37586		-0.429657	-4.60977		-0.215351	-4.42582		-0.287716	-4.38616		-0.337345	-4.51649		-0.504244	-4.46533		0.0534673	-4.64765
0.687219	-4.20459		-0.376725	-4.31499		0.529788	-4.40525		0.186117	-4.37517		0.410076	-4.60205		0.624086	-4.40227		0.545381	-4.3653		-0.343753	-4.51666		0.341888	-4.4742		0.889063	-4.56404
0.680821	-4.205		0.468843	-4.28284		-0.284031	-4.42671		0.179744	-4.37447		0.403666	-4.60206		0.617677	-4.4024		-0.294236	-4.37986		0.495516	-4.4877		0.335479	-4.47409		0.88268	-4.56463
0.674424	-4.2054		0.462435	-4.28304		-0.290439	-4.42687		0.173372	-4.37378		-0.436077	-4.60337		-0.221891	-4.41954		-0.300645	-4.37998		-0.350333	-4.51043		0.329069	-4.47397		0.0464947	-4.64186
-0.16361	-4.25896		-0.383327	-4.30878		0.574476	-4.39766		0.166999	-4.37309		-0.442487	-4.60338		-0.2283	-4.41967		0.551679	-4.35878		-0.356741	-4.5106		-0.510537	-4.45881		0.0401116	-4.64245
-0.170007	-4.25937		-0.389734	-4.30897		0.568068	-4.39783		-0.655077	-4.28368		0.416476	-4.59563		-0.234709	-4.4198		-0.307166	-4.37368		0.508159	-4.48095		-0.516946	-4.45869		0.907623	-4.55589
0.712398	-4.19655		-0.396141	-4.30917		0.56166	-4.398		0.231419	-4.37365		-0.448907	-4.59698		0.636773	-4.3956		0.557977	-4.35226		0.501751	-4.48112		-0.523356	-4.45857		0.90124	-4.55648
0.706001	-4.19696		0.475055	-4.27624		-0.297016	-4.42064		0.225046	-4.37295		0.429287	-4.5892		0.630364	-4.39573		-0.313686	-4.36738		-0.363321	-4.50436		0.354822	-4.46803		0.894856	-4.55707
0.699604	-4.19737		-0.402744	-4.30295		-0.303424	-4.4208		0.218673	-4.37226		0.422877	-4.58921		-0.241249	-4.41353		-0.320096	-4.36749		0.514395	-4.47437		0.348413	-4.46791		0.033139	-4.63665
0.693207	-4.19778		-0.409151	-4.30315		0.587123	-4.39091		0.212301	-4.37157		-0.455328	-4.59058		-0.247658	-4.41366		0.564276	-4.34574		-0.369901	-4.49813		-0.529649	-4.45205		0.0267559	-4.63724
-0.176813	-4.25338		0.481267	-4.26964		0.580715	-4.39108		0.205928	-4.37087		-0.461738	-4.59059		0.643051	-4.38906		-0.326616	-4.36119		-0.376309	-4.4983		-0.536058	-4.45193		0.919799	-4.54833
-0.18321	-4.25379		-0.415753	-4.29694		-0.310001	-4.41457		0.257603	-4.37004		0.435687	-4.58278		-0.254197	-4.40738		0.570574	-4.33922		0.520631	-4.46779		0.367756	-4.46185		0.913416	-4.54892
0.737578	-4.18852		-0.422161	-4.29713		-0.316409	-4.41473		0.25123	-4.36935		-0.468158	-4.58419		-0.260606	-4.40751		-0.333137	-4.35489		-0.382889	-4.49207		0.361347	-4.46173		0.0197833	-4.63145
0.731181	-4.18893		-0.428568	-4.29733		0.59977	-4.38417		0.244857	-4.36866		-0.474568	-4.5842		-0.267015	-4.40764		-0.339546	-4.35501		0.526867	-4.46121		-0.542352	-4.44541		0.938359	-4.54018
0.724784	-4.18934		0.48748	-4.26304		0.593362	-4.38433		0.238484	-4.36797		-0.480979	-4.58421		0.655738	-4.38239		0.576872	-4.3327		-0.389469	-4.48583		-0.548761	-4.44529		0.931976	-4.54077
0.718387	-4.18975		-0.43517	-4.29111		-0.322986	-4.4085		-0.660064	-4.27025		0.448498	-4.57635		0.64933	-4.38252		-0.346066	-4.34871		-0.395877	-4.486		0.3871	-4.45579		0.925593	-4.54136
-0.190016	-4.2478		-0.441577	-4.29131		0.612417	-4.37742		0.290159	-4.36714		0.442087	-4.57636		-0.273555	-4.40136		0.58317	-4.32618		0.533102	-4.45463		0.38069	-4.45567		0.0128107	-4.62566
0.769156	-4.18008		0.493692	-4.25643		0.606009	-4.37759		0.283786	-4.36644		-0.487399	-4.57781		-0.279964	-4.40149		-0.352587	-4.34241		-0.402457	-4.47977		0.374281	-4.45555		0.0064276	-4.62625
0.762758	-4.18049		-0.44818	-4.2851		-0.329563	-4.40226		0.277414	-4.36575		-0.493809	-4.57782		0.668425	-4.37572		-0.358996	-4.34252		0.539338	-4.44805		-0.555054	-4.43877		0.950536	-4.53262
0.756361	-4.1809		-0.454587	-4.28529		-0.335971	-4.40243		0.271041	-4.36506		0.461308	-4.56992		0.662017	-4.37585		0.589468	-4.31966		-0.409038	-4.47353		-0.561464	-4.43865		0.944153	-4.53321
0.749964	-4.18131		0.499904	-4.24983		0.625064	-4.37067		0.264668	-4.36437		0.454898	-4.56993		-0.286504	-4.39521		-0.365517	-4.33622		-0.415446	-4.4737		0.400034	-4.44961		-0.000544999	-4.62045
0.743567	-4.18172		-0.461189	-4.27908		0.618656	-4.37084		0.316343	-4.36354		-0.500229	-4.57142		-0.292913	-4.39535		0.595766	-4.31314		0.545574	-4.44147		0.393625	-4.44949		0.962712	-4.52505
-0.196822	-4.24182		-0.467597	-4.27927		-0.342548	-4.39619		0.30997	-4.36284		-0.50664	-4.57143		-0.299322	-4.39548		-0.372037	-4.32992		-0.422026	-4.46747		-0.567757	-4.43213		0.956329	-4.52564
-0.20322	-4.24223		0.506117	-4.24323		0.631303	-4.3641		0.303597	-4.36215		-0.51305	-4.57144		0.681112	-4.36905		-0.378446	-4.33004		0.55181	-4.43489		-0.574166	-4.43201		-0.0075176	-4.61466
0.819924	-4.17041		-0.474199	-4.27306		-0.349125	-4.38995		0.297225	-4.36146		0.467708	-4.5635		0.674704	-4.36918		0.602064	-4.30662		-0.428606	-4.46123		0.419377	-4.44355		-0.0139007	-4.61525
0.813527	-4.17082		-0.480606	-4.27326		-0.355533	-4.39012		-0.66505	-4.25681		-0.51947	-4.56504		-0.305861	-4.3892		-0.384967	-4.32374		-0.435014	-4.4614		0.412968	-4.44343		0.974889	-4.51749
0.80713	-4.17123		0.512329	-4.23663		0.64395	-4.35735		0.336154	-4.35924		-0.52588	-4.56505		-0.31227	-4.38933		0.608362	-4.3001		0.558045	-4.42831		0.406559	-4.44331		0.968506	-4.51808
0.800733	-4.17164		-0.487208	-4.26704		0.637542	-4.35752		0.329781	-4.35855		0.480519	-4.55707		-0.318679	-4.38946		-0.391487	-4.31744		-0.441594	-4.45517		-0.58046	-4.42549		-0.0208733	-4.60946
0.794336	-4.17205		0.518541	-4.23002		-0.36211	-4.38388		0.323408	-4.35786		0.474109	-4.55708		0.687391	-4.36251		0.61466	-4.29358		0.564281	-4.42173		0.432311	-4.43737		0.987066	-4.50993
0.787938	-4.17246		-0.493811	-4.26083		0.656597	-4.3506		0.355965	-4.35495		-0.5323	-4.55865		-0.325219	-4.38318		-0.398008	-4.31114		-0.448174	-4.44893		0.425902	-4.43725		0.980683	-4.51052
0.781541	-4.17287		-0.500218	-4.26103		0.650189	-4.35077		0.349592	-4.35426		-0.538711	-4.55866		-0.331628	-4.38331		-0.404417	-4.31125		-0.454582	-4.4491		-0.586753	-4.41896		-0.0278459	-4.60366
0.775144	-4.17327		0.524754	-4.22342		-0.368687	-4.37764		0.34322	-4.35356		-0.545121	-4.55867		0.700078	-4.35584		0.620959	-4.28706		0.570517	-4.41515		-0.593162	-4.41885		-0.034229	-4.60425
-0.210026	-4.23624		-0.50682	-4.25481		0.662836	-4.34403		0.375776	-4.35066		0.493329	-4.55064		0.693669	-4.35597		-0.410937	-4.30495		-0.461162	-4.44287		0.445246	-4.43119		0.999242	-4.50237
0.870693	-4.16074		-0.513228	-4.25501		-0.375264	-4.3714		0.369403	-4.34996		0.486919	-4.55065		-0.338168	-4.37703		0.627257	-4.28053		0.576753	-4.40857		0.438836	-4.43108		0.992859	-4.50296
0.864296	-4.16115		-0.51983	-4.2488		-0.381672	-4.37157		0.363031	-4.34927		-0.551541	-4.55227		-0.344577	-4.37717		-0.417458	-4.29866		-0.467742	-4.43663		-0.599456	-4.41232		-0.0412016	-4.59846
0.857899	-4.16156		0.530771	-4.21041		0.675484	-4.33728		-0.669344	-4.237		-0.557951	-4.55228		-0.350985	-4.3773		-0.423867	-4.29877		-0.47415	-4.4368		0.45818	-4.42501		1.01142	-4.49481
0.851502	-4.16197		-0.526432	-4.24258		0.669076	-4.33745		0.389214	-4.34567		0.49973	-4.54422		0.712765	-4.34917		0.633555	-4.27401		0.582989	-4.40199		0.451771	-4.4249		1.00504	-4.4954
0.845104	-4.16238		-0.532839	-4.24278		-0.388249	-4.36533		0.382842	-4.34498		-0.564372	-4.54588		0.706356	-4.3493		-0.430388	-4.29247		-0.48073	-4.43057		-0.605749	-4.4058		-0.0481742	-4.59266
0.838707	-4.16279		0.536983	-4.20381		0.681723	-4.3307		0.402653	-4.34068		-0.570782	-4.54589		-0.357525	-4.37102		0.639853	-4.26749		0.589224	-4.39541		-0.612158	-4.40568		-0.0545573	-4.59325
0.83231	-4.1632		-0.539442	-4.23657		-0.394826	-4.35909		0.39628	-4.33999		0.51254	-4.53779		-0.363934	-4.37115		-0.436908	-4.28617		-0.48731	-4.42433		0.471114	-4.41884		1.0236	-4.48724
0.825913	-4.16361		0.543195	-4.19721		0.687962	-4.32413		0.409719	-4.335		0.50613	-4.5378		-0.370343	-4.37128		-0.443317	-4.28628		-0.493718	-4.4245		0.464705	-4.41872		1.01721	-4.48783
-0.216832	-4.23025		-0.546044	-4.23036		-0.401403	-4.35285		-0.673637	-4.21719		-0.577202	-4.53949		0.719043	-4.34263		0.646151	-4.26097		0.59546	-4.38883		-0.618452	-4.39915		-0.0615299	-4.58746
0.90227	-4.1523		0.549408	-4.19061		-0.407811	-4.35302		0.423157	-4.33002		0.51894	-4.53137		-0.376883	-4.365		-0.449838	-4.27998		-0.500298	-4.41827		0.484048	-4.41266		1.02939	-4.48027
0.895873	-4.15271		-0.552646	-4.22414		0.700609	-4.31738		0.416784	-4.32932		-0.583622	-4.53309		-0.383292	-4.36513		0.652449	-4.25445		0.601696	-4.38225		0.477639	-4.41254		-0.0685025	-4.58167
0.889476	-4.15312		-0.559053	-4.22434		0.694201	-4.31755		0.436595	-4.32503		-0.590033	-4.5331		-0.389701	-4.36526		-0.456358	-4.27369		-0.506878	-4.41203		-0.624745	-4.39263		-0.0748856	-4.58226
0.883079	-4.15353		-0.565656	-4.21813		-0.414388	-4.34678		0.430223	-4.32434		0.531751	-4.52494		0.73173	-4.33596		-0.462768	-4.2738		0.607932	-4.37567		0.496982	-4.40648		1.04157	-4.47271
0.876682	-4.15394		0.555425	-4.1776		0.706848	-4.31081		0.450034	-4.32004		0.525341	-4.52495		0.725321	-4.33609		0.658747	-4.24793		-0.513458	-4.4058		0.490573	-4.40636		1.03518	-4.4733
-0.223638	-4.22426		-0.572258	-4.21191		-0.420965	-4.34054		0.443661	-4.31935		-0.596453	-4.5267		-0.39624	-4.35899		-0.469288	-4.2675		0.614167	-4.36909		-0.631039	-4.3861		-0.0818582	-4.57646
0.92745	-4.14427		-0.578665	-4.21211		0.719495	-4.30406		0.463472	-4.31506		0.544561	-4.51851		-0.402649	-4.35912		0.665045	-4.24141		-0.520039	-4.39956		-0.637448	-4.38599		1.04736	-4.46574
0.921053	-4.14468		0.561637	-4.17099		0.713087	-4.30423		0.457099	-4.31436		0.538151	-4.51852		-0.409058	-4.35925		-0.475809	-4.2612		0.620403	-4.36251		0.503507	-4.40019		-0.0888308	-4.57067
0.914656	-4.14509		-0.585268	-4.2059		-0.427542	-4.3343		-0.677238	-4.191		-0.602873	-4.5203		0.744417	-4.32929		0.677753	-4.23478		-0.526619	-4.39333		-0.643741	-4.37946		-0.0952139	-4.57126
0.908259	-4.1455		0.56785	-4.16439		-0.43395	-4.33447		0.476911	-4.31007		0.550962	-4.51209		0.738008	-4.32942		0.671344	-4.23489		-0.533027	-4.3935		0.516442	-4.39401		1.05315	-4.45876
-0.230444	-4.21827		-0.59187	-4.19968		0.725734	-4.29748		0.470538	-4.30938		-0.609293	-4.5139		-0.415598	-4.35297		-0.482329	-4.2549		0.626639	-4.35593		0.510032	-4.39389		-0.102186	-4.56546
0.95263	-4.13624		-0.598472	-4.19347		-0.440527	-4.32823		0.490349	-4.30508		0.563772	-4.50566		-0.422007	-4.3531		-0.488738	-4.25501		-0.539607	-4.38726		-0.650035	-4.37294		1.05895	-4.45179
0.946233	-4.13665		-0.604879	-4.19367		0.731973	-4.29091		0.483976	-4.30439		0.557362	-4.50567		0.750695	-4.32275		0.684051	-4.22826		0.632875	-4.34935		0.522967	-4.38772		-0.109159	-4.55967
0.939836	-4.13706		0.573867	-4.15138		-0.447104	-4.32199		0.497415	-4.2994		-0.615714	-4.5075		-0.428547	-4.34682		-0.495259	-4.24872		-0.546187	-4.38103		-0.656328	-4.36641		1.06474	-4.44482
0.933439	-4.13746		-0.611482	-4.18745		0.74462	-4.28416		0.510853	-4.29442		0.570172	-4.49924		-0.434956	-4.34695		0.690349	-4.22174		0.639111	-4.34277		-0.662738	-4.3663		-0.116132	-4.55388
-0.23725	-4.21228		0.580079	-4.14478		0.738212	-4.28433		0.50448	-4.29372		-0.622134	-4.5011		-0.441365	-4.34708		-0.501779	-4.24242		-0.552767	-4.37479		0.529491	-4.38142		-0.122515	-4.55447
0.971413	-4.12861		-0.618084	-4.18124		-0.453681	-4.31575		-0.680838	-4.16482		0.576573	-4.49282		0.763382	-4.31608		0.696647	-4.21522		0.645346	-4.33619		-0.669031	-4.35977		1.07692	-4.43726
0.965016	-4.12902		-0.624491	-4.18144		0.750859	-4.27758		0.517919	-4.28874		-0.628554	-4.4947		0.756973	-4.31621		-0.5083	-4.23612		-0.559347	-4.36855		0.542426	-4.37524		1.07053	-4.43785
0.958619	-4.12943		0.586292	-4.13818		-0.460258	-4.30952		0.531357	-4.28375		0.589383	-4.48639		-0.447904	-4.34081		-0.514709	-4.23623		0.651582	-4.32961		0.536016	-4.37513		-0.129487	-4.54867
0.990196	-4.12099		-0.631093	-4.17522		-0.466666	-4.30968		0.524985	-4.28306		0.582973	-4.4864		-0.454313	-4.34094		0.702945	-4.2087		-0.565927	-4.36232		-0.675324	-4.35325		1.08271	-4.43028
0.983799	-4.1214		-0.637696	-4.16901		0.757098	-4.27101		0.544796	-4.27876		-0.634974	-4.4883		-0.460722	-4.34107		-0.521229	-4.22993		0.657818	-4.32303		0.548951	-4.36895		-0.13646	-4.54288
0.977401	-4.12181		-0.644103	-4.16921		-0.473243	-4.30344		0.538423	-4.27807		0.595783	-4.47997		0.76966	-4.30954		0.709244	-4.20218		-0.572507	-4.35608		-0.681618	-4.34672		1.0885	-4.42331
-0.244465	-4.1999		0.592309	-4.12517		0.769745	-4.26426		-0.685132	-4.14501		-0.641395	-4.4819		-0.467262	-4.33479		-0.52775	-4.22363		0.664054	-4.31645		-0.688027	-4.34661		-0.143433	-4.53709
1.00898	-4.11337		-0.650705	-4.16299		0.763337	-4.26443		0.551861	-4.27309		0.602184	-4.47355		-0.473671	-4.33492		0.721951	-4.19555		-0.579087	-4.34985		0.555476	-4.36266		1.0943	-4.41634
1.00258	-4.11378		0.598521	-4.11857		-0.47982	-4.29721		0.5653	-4.2681		-0.647815	-4.4755		-0.48008	-4.33505		0.715542	-4.19566		0.670289	-4.30987		-0.69432	-4.34008		-0.150405	-4.53129
0.996184	-4.11418		-0.657308	-4.15678		0.775985	-4.25768		0.558927	-4.26741		0.608584	-4.46713		0.782347	-4.30287		-0.53427	-4.21734		-0.585668	-4.34361		0.562001	-4.35636		1.10009	-4.40937
-0.251271	-4.19391		-0.663715	-4.15698		-0.486397	-4.29097		0.578738	-4.26311		-0.654235	-4.4691		0.775938	-4.303		-0.54068	-4.21745		0.676525	-4.30329		-0.700614	-4.33356		-0.157378	-4.5255
1.02776	-4.10574		-0.670317	-4.15077		0.782224	-4.25111		0.572366	-4.26242		-0.660655	-4.4627		-0.48662	-4.32877		0.728249	-4.18903		-0.592248	-4.33738		0.574935	-4.35019		-0.163761	-4.52609
1.02136	-4.10615		0.604539	-4.10556		-0.492974	-4.28473		0.592177	-4.25813		0.614974	-4.4543		-0.493028	-4.3289		-0.5472	-4.21115		-0.598828	-4.33114		0.568526	-4.35007		1.11227	-4.4018
1.01497	-4.10656		-0.676919	-4.14455		0.794871	-4.24436		0.585804	-4.25743		0.621374	-4.44788		0.788625	-4.29633		0.734547	-4.18251		0.682589	-4.2903		-0.706907	-4.32703		1.10588	-4.40239
-0.258077	-4.18792		0.610751	-4.09895		0.788463	-4.24453		0.605615	-4.25314		-0.667086	-4.44989		-0.499568	-4.32263		-0.553721	-4.20485		-0.605408	-4.3249		-0.713317	-4.32692		-0.170733	-4.5203
1.04015	-4.09853		-0.683522	-4.13834		-0.499551	-4.27849		0.599242	-4.25245		0.627775	-4.44146		-0.505977	-4.32276		0.740845	-4.17599		0.688825	-4.28372		0.58146	-4.34389		1.11806	-4.39483
1.03375	-4.09894		0.616963	-4.09235		0.80111	-4.23778		-0.688039	-4.11245		-0.673506	-4.44349		-0.512386	-4.32289		-0.560241	-4.19855		-0.611988	-4.31867		-0.71961	-4.32039		-0.177706	-4.5145
1.05253	-4.09131		-0.690124	-4.13213		-0.506128	-4.27225		0.612681	-4.24746		0.634175	-4.43504		0.794903	-4.28979		0.747143	-4.16946		0.69506	-4.27714		0.587985	-4.3376		1.12386	-4.38786
1.04614	-4.09172		-0.696726	-4.12592		0.807349	-4.23121		0.626119	-4.24247		-0.679926	-4.43709		-0.518926	-4.31661		-0.566762	-4.19225		-0.618568	-4.31243		-0.725903	-4.31387		1.12965	-4.38089
-0.265292	-4.17554		0.622981	-4.07934		-0.512705	-4.26601		0.619746	-4.24178		0.640575	-4.42862		-0.525335	-4.31674		-0.573171	-4.19237		0.701296	-4.27056		0.59451	-4.33131		-0.185268	-4.50232
1.07132	-4.08369		-0.703329	-4.1197		0.813588	-4.22463		0.633185	-4.23679		-0.686346	-4.43069		-0.531744	-4.31687		0.753442	-4.16294		-0.625148	-4.3062		-0.732197	-4.30734		1.13544	-4.37391
1.06492	-4.0841		0.629193	-4.07274		-0.519282	-4.25977		0.640251	-4.23111		-0.692767	-4.42429		0.801181	-4.28325		-0.579691	-4.18607		-0.631556	-4.30637		0.601035	-4.32501		-0.192241	-4.49653
1.05852	-4.08451		-0.709931	-4.11349		0.819827	-4.21805		-0.69164	-4.08627		0.646965	-4.41579		-0.538283	-4.31059		0.766149	-4.15631		0.707532	-4.26398		-0.73849	-4.30082		1.14762	-4.36635
-0.272098	-4.16955		0.635405	-4.06614		0.832474	-4.21131		0.647316	-4.22543		-0.699187	-4.41789		-0.544692	-4.31072		0.75974	-4.15642		0.713768	-4.2574		0.613969	-4.31884		1.14124	-4.36694
1.0837	-4.07647		-0.716728	-4.10087		0.826066	-4.21147		0.654382	-4.21975		0.653366	-4.40937		0.807459	-4.27671		-0.586212	-4.17977		-0.638308	-4.29373		0.60756	-4.31872		-0.199213	-4.49074
1.0773	-4.07688		0.641423	-4.05313		-0.526028	-4.24712		0.661448	-4.21407		0.659766	-4.40295		-0.551232	-4.30445		0.772447	-4.14979		0.720004	-4.25082		-0.744784	-4.29429		1.15341	-4.35938
1.09609	-4.06926		-0.72333	-4.09466		0.838713	-4.20473		0.668514	-4.20839		-0.705617	-4.40508		-0.557641	-4.30458		-0.592732	-4.17347		-0.644889	-4.28749		-0.751193	-4.29418		-0.206186	-4.48494
1.08969	-4.06967		0.647635	-4.04653		-0.532605	-4.24089		0.681952	-4.20341		0.666166	-4.39653		-0.56405	-4.30471		-0.599141	-4.17358		0.726239	-4.24424		0.620494	-4.31254		1.15921	-4.35241
-0.279313	-4.15716		0.653847	-4.03992		0.844952	-4.19815		0.675579	-4.20272		-0.712037	-4.39867		0.813737	-4.27017		0.778745	-4.14327		-0.651469	-4.28125		-0.757486	-4.28765		-0.213159	-4.47915
1.10847	-4.06204		-0.730128	-4.08204		0.851191	-4.19157		-0.694547	-4.05371		0.672566	-4.39011		-0.57059	-4.29843		-0.605662	-4.16728		-0.658049	-4.27502		0.627019	-4.30625		1.165	-4.34543
1.10207	-4.06245		-0.73673	-4.07583		-0.539351	-4.22824		0.689018	-4.19773		-0.718458	-4.39227		-0.576999	-4.29856		0.785043	-4.13675		0.732303	-4.23125		-0.76378	-4.28113		-0.220131	-4.47336
-0.286119	-4.15117		0.659864	-4.02691		0.85743	-4.185		0.696083	-4.19205		0.678967	-4.38369		0.820015	-4.26363		-0.612182	-4.16099		0.738539	-4.22467		0.633544	-4.29995		1.17079	-4.33846
1.12086	-4.05483		0.666077	-4.02031		-0.545928	-4.222		0.703149	-4.18637		-0.724878	-4.38587		-0.583538	-4.29228		0.791341	-4.13023		-0.664801	-4.26237		-0.770073	-4.2746		-0.227104	-4.46756
1.11446	-4.05524		-0.743527	-4.06321		0.863669	-4.17842		0.710215	-4.18069		0.685367	-4.37727		-0.589947	-4.29241		-0.618703	-4.15469		0.744775	-4.21809		0.640069	-4.29366		1.17659	-4.33149
1.12685	-4.04802		0.672289	-4.01371		0.869909	-4.17184		-0.698148	-4.02753		-0.731298	-4.37947		0.826293	-4.25709		0.79764	-4.12371		-0.671381	-4.25614		-0.776367	-4.26808		-0.234076	-4.46177
-0.293334	-4.13879		-0.750129	-4.057		-0.552674	-4.20935		0.717281	-4.17501		0.691757	-4.36443		-0.596487	-4.28613		-0.625223	-4.14839		0.75101	-4.21151		0.646594	-4.28737		1.18238	-4.32452
1.13923	-4.04081		0.678306	-4.0007		0.876148	-4.16527		0.724346	-4.16933		-0.737728	-4.36666		-0.602896	-4.28627		0.803938	-4.11719		0.757246	-4.20493		-0.78266	-4.26155		1.18817	-4.31754
1.13283	-4.04122		-0.756927	-4.04438		0.882387	-4.15869		0.731412	-4.16365		0.698157	-4.35801		-0.609305	-4.2864		-0.631744	-4.14209		0.763482	-4.19835		-0.789069	-4.26144		-0.241639	-4.44959
-0.30014	-4.1328		0.684519	-3.9941		-0.55942	-4.1967		0.738478	-4.15797		-0.744149	-4.36026		0.832571	-4.25055		0.810236	-4.11067		-0.678306	-4.23709		0.659528	-4.28119		1.19397	-4.31057
1.15162	-4.03359		-0.763529	-4.03816		0.888626	-4.15211		-0.701748	-4.00134		0.704558	-4.35159		-0.615845	-4.28012		-0.638264	-4.13579		0.769718	-4.19177		0.653119	-4.28107		-0.248611	-4.4438
1.14522	-4.034		0.690731	-3.9875		-0.565997	-4.19047		0.745543	-4.15229		-0.750569	-4.35386		-0.622254	-4.28025		0.822943	-4.10404		-0.685058	-4.22444		-0.795363	-4.25491		1.19976	-4.3036
1.15761	-4.02679		-0.770326	-4.02554		0.894696	-4.13913		0.758982	-4.1473		0.710958	-4.34517		0.83885	-4.24401		0.816534	-4.10415		0.775781	-4.17878		0.666053	-4.2749		-0.255584	-4.43801
-0.307355	-4.12041		0.696748	-3.97449		-0.572743	-4.17782		0.752609	-4.14661		-0.756989	-4.34746		-0.628793	-4.27397		-0.644785	-4.1295		0.782017	-4.1722		-0.801656	-4.24839		1.20555	-4.29663
1.16999	-4.01957		0.702961	-3.96788		0.900935	-4.13255		0.766048	-4.14163		0.717358	-4.33875		-0.635202	-4.2741		0.829241	-4.09752		-0.69181	-4.2118		0.672578	-4.2686		-0.262556	-4.43221
1.16359	-4.01998		-0.777123	-4.01292		-0.57932	-4.17158		0.773113	-4.13595		0.723758	-4.33233		-0.641611	-4.27423		-0.651305	-4.1232		0.788253	-4.16562		-0.80795	-4.24186		1.21135	-4.28965
1.17598	-4.01277		0.709173	-3.96128		0.907174	-4.12597		-0.705349	-3.97516		-0.763419	-4.33465		0.845128	-4.23747		0.835539	-4.091		0.794489	-4.15904		0.679103	-4.26231		1.21714	-4.28268
-0.314569	-4.10803		-0.783726	-4.00671		0.913413	-4.1194		0.780179	-4.13027		-0.769839	-4.32825		-0.648151	-4.26795		0.841838	-4.08448		0.800724	-4.15246		-0.814243	-4.23534		-0.270118	-4.42004
1.18836	-4.00555		0.71519	-3.94827		-0.586066	-4.15893		0.787245	-4.12459		0.730149	-4.3195		-0.65456	-4.26809		-0.657937	-4.11049		-0.698735	-4.19275		0.685628	-4.25602		1.22294	-4.27571
1.18197	-4.00596		-0.790523	-3.99409		0.919652	-4.11282		0.794311	-4.11891		-0.77626	-4.32185		0.851406	-4.23093		0.848136	-4.07796		0.80696	-4.14588		-0.820537	-4.22881		-0.277091	-4.41424
-0.321375	-4.10204		0.721403	-3.94167		-0.592643	-4.15269		0.801376	-4.11323		0.736549	-4.31308		-0.6611	-4.26181		0.860843	-4.07132		-0.705487	-4.1801		0.692153	-4.24972		1.22873	-4.26873
1.19435	-3.99875		0.727615	-3.93507		0.925722	-4.09983		-0.708949	-3.94898		0.742949	-4.30666		-0.667509	-4.26194		0.854434	-4.07144		0.813024	-4.13289		-0.82683	-4.22229		-0.284064	-4.40845
1.20674	-3.99153		-0.79732	-3.98147		-0.599389	-4.14005		0.808442	-4.10755		-0.78269	-4.30904		-0.673918	-4.26207		-0.664568	-4.09778		0.81926	-4.12631		-0.833239	-4.22217		1.23452	-4.26176
1.20034	-3.99194		0.733632	-3.92206		0.931961	-4.09326		0.815508	-4.10187		0.749349	-4.30024		0.857684	-4.22439		0.867141	-4.0648		0.825495	-4.11973		0.705087	-4.24355		1.24032	-4.25479
-0.32859	-4.08965		-0.804117	-3.96885		0.9382	-4.08668		0.822573	-4.09619		-0.78912	-4.29623		-0.680457	-4.25579		-0.671089	-4.09148		-0.712411	-4.16105		0.698678	-4.24343		-0.291626	-4.39627
1.21912	-3.98432		0.739845	-3.91546		-0.606135	-4.1274		-0.713243	-3.92916		0.75574	-4.28741		-0.686866	-4.25592		0.873439	-4.05828		0.831731	-4.11315		-0.839533	-4.21564		-0.298598	-4.39048
1.21273	-3.98472		0.745862	-3.90245		-0.612712	-4.12116		0.829639	-4.09051		-0.79554	-4.28983		0.863962	-4.21785		0.879738	-4.05176		-0.719164	-4.14841		0.711612	-4.23725		1.24552	-4.24143
1.23151	-3.9771		-0.81111	-3.94983		0.944271	-4.0737		0.843078	-4.08552		0.76214	-4.28099		-0.693406	-4.24964		-0.677721	-4.07878		0.837795	-4.10016		-0.845826	-4.20912		1.25131	-4.23446
1.22511	-3.97751		0.752074	-3.89584		0.95051	-4.06712		0.836705	-4.08483		0.76853	-4.26816		-0.699815	-4.24977		0.886036	-4.04524		0.84403	-4.09358		0.718137	-4.23096		-0.30616	-4.3783
-0.335805	-4.07727		0.758287	-3.88924		-0.619458	-4.10851		0.850143	-4.07984		-0.801981	-4.27061		0.87024	-4.21131		0.892334	-4.03872		-0.725916	-4.13576		-0.85212	-4.20259		1.25711	-4.22749
1.2375	-3.9703		-0.817907	-3.93721		-0.626035	-4.10227		-0.717536	-3.90935		0.77493	-4.26174		-0.706355	-4.2435		-0.684352	-4.06607		0.850094	-4.0806		0.724662	-4.22467		1.2629	-4.22052
-0.342611	-4.07128		0.764304	-3.87623		0.95658	-4.05413		0.857209	-4.07416		-0.808411	-4.2578		-0.712764	-4.24363		0.898632	-4.0322		0.85633	-4.07402		-0.858413	-4.19607		-0.313723	-4.36612
1.24988	-3.96308		0.770516	-3.86963		0.962819	-4.04756		0.864275	-4.06848		0.781321	-4.24891		0.876518	-4.20477		-0.690873	-4.05977		-0.73284	-4.11671		0.731187	-4.21837		1.26869	-4.21354
1.24349	-3.96349		-0.824899	-3.91818		-0.632781	-4.08963		0.87134	-4.0628		0.787721	-4.24249		-0.719303	-4.23735		0.90493	-4.02568		0.862393	-4.06103		-0.864706	-4.18954		-0.320695	-4.36033
1.26227	-3.95587		0.776533	-3.85662		0.968889	-4.03457		-0.72183	-3.88954		-0.814841	-4.24499		-0.725712	-4.23748		0.911228	-4.01916		-0.739765	-4.09766		0.737712	-4.21208		1.27449	-4.20657
1.25587	-3.95627		0.782746	-3.85002		-0.639526	-4.07698		0.878406	-4.05712		0.794111	-4.22966		0.882796	-4.19823		-0.697504	-4.04706		0.868457	-4.04804		-0.871	-4.18302		1.28028	-4.1996
-0.349826	-4.05889		-0.831891	-3.89915		0.975128	-4.02799		0.885472	-4.05144		-0.821271	-4.23218		-0.732252	-4.2312		0.917526	-4.01264		0.874693	-4.04146		0.744237	-4.20578		-0.328257	-4.34815
1.26826	-3.94906		0.788763	-3.83701		-0.646103	-4.07074		0.892538	-4.04576		0.800502	-4.21683		0.889074	-4.19169		0.923824	-4.00612		-0.746517	-4.08502		-0.877293	-4.17649		1.28608	-4.19263
1.27425	-3.94225		-0.838689	-3.88653		0.981198	-4.01501		-0.726124	-3.86973		-0.827702	-4.21937		-0.738792	-4.22492		-0.704136	-4.03436		0.880757	-4.02847		0.750762	-4.19949		1.29187	-4.18565
-0.357041	-4.04651		0.794975	-3.83041		-0.652849	-4.05809		0.899603	-4.04008		0.806892	-4.204		0.895352	-4.18515		0.930122	-3.9996		0.886992	-4.02189		-0.883587	-4.16997		-0.335819	-4.33598
1.28023	-3.93545		0.801188	-3.8238		-0.659426	-4.05185		0.906669	-4.03441		-0.834132	-4.20656		-0.745332	-4.21865		0.936421	-3.99308		-0.753441	-4.06597		0.763696	-4.19331		1.29707	-4.1723
1.29262	-3.92823		-0.845681	-3.86751		0.987268	-4.00202		-0.73111	-3.85629		0.813292	-4.19758		0.90163	-4.17861		-0.710768	-4.02165		0.893056	-4.0089		0.757287	-4.1932		-0.343382	-4.3238
1.28622	-3.92864		0.807205	-3.81079		0.993507	-3.99545		0.913735	-4.02873		-0.840562	-4.19375		-0.751871	-4.21237		0.942719	-3.98656		0.89912	-3.99592		-0.88988	-4.16344		1.30287	-4.16532
-0.364256	-4.03412		0.813417	-3.80419		-0.666172	-4.03921		0.920801	-4.02305		0.819682	-4.18475		0.907908	-4.17207		0.949017	-3.98004		-0.760538	-4.04051		0.770221	-4.18702		1.30866	-4.15835
1.29861	-3.92143		-0.852673	-3.84848		0.999577	-3.98246		0.927866	-4.01737		-0.846992	-4.18094		-0.758411	-4.20609		-0.717399	-4.00894		0.905355	-3.98934		-0.896174	-4.15692		-0.350944	-4.31162
1.30419	-3.90822		0.819435	-3.79118		-0.672918	-4.02656		-0.735404	-3.83648		0.826073	-4.17192		0.914186	-4.16553		0.955315	-3.97352		0.911419	-3.97635		0.776746	-4.18073		1.31445	-4.15138
-0.37188	-4.01534		0.825647	-3.78458		1.00582	-3.97589		0.935625	-4.00531		0.832473	-4.1655		0.920465	-4.15899		-0.72392	-4.00264		-0.767462	-4.02145		0.783271	-4.17443		1.32025	-4.14441
1.31018	-3.90142		0.831859	-3.77798		-0.679495	-4.02032		0.942691	-3.99963		-0.853423	-4.16813		-0.765082	-4.1934		0.961613	-3.967		0.917655	-3.96977		-0.902351	-4.14399		-0.358506	-4.29945
1.31616	-3.89461		-0.859665	-3.82945		1.01189	-3.9629		-0.739697	-3.81667		-0.859843	-4.16173		0.926743	-4.15245		-0.730551	-3.98994		0.923718	-3.95678		0.789796	-4.16814		1.32604	-4.13743
-0.379095	-4.00296		0.837877	-3.76497		-0.686241	-4.00767		0.949757	-3.99395		0.838863	-4.15267		-0.771621	-4.18712		0.9678	-3.95407		-0.774387	-4.0024		-0.908645	-4.13746		-0.365478	-4.29365
1.32215	-3.8878		0.844089	-3.75837		1.01813	-3.95632		0.956822	-3.98827		-0.866273	-4.14892		0.93289	-4.1395		0.974098	-3.94755		0.929954	-3.9502		0.796321	-4.16185		1.33183	-4.13046
1.32814	-3.881		-0.866658	-3.81043		-0.692987	-3.99503		-0.744684	-3.80323		0.845253	-4.13984		-0.778292	-4.17444		-0.737183	-3.97723		0.936018	-3.93721		-0.914822	-4.12453		1.33763	-4.12349
-0.386718	-3.98417		0.850106	-3.74536		1.0242	-3.94334		0.963888	-3.9826		0.851654	-4.13342		0.939168	-4.13296		0.980396	-3.94103		0.942253	-3.93063		0.802962	-4.14914		-0.37304	-4.28148
1.33372	-3.8678		0.856319	-3.73875		1.03043	-3.93676		0.970954	-3.97692		-0.872703	-4.1361		-0.784832	-4.16816		0.986694	-3.93451		-0.781483	-3.97694		0.809487	-4.14285		1.34342	-4.11652
1.33971	-3.86099		-0.87365	-3.7914		-0.699733	-3.98238		-0.748977	-3.78342		0.858044	-4.12059		0.945446	-4.12642		-0.743815	-3.96452		0.948317	-3.91764		-0.921	-4.11159		-0.380603	-4.2693
-0.393933	-3.97179		0.862531	-3.73215		1.0365	-3.92378		0.978712	-3.96486		-0.879134	-4.12329		-0.791372	-4.16188		0.992993	-3.92799		-0.788408	-3.95789		0.816012	-4.13656		1.34863	-4.10316
1.3457	-3.85418		0.868548	-3.71914		-0.706479	-3.96973		0.985778	-3.95918		0.864434	-4.10776		0.951724	-4.11988		-0.750446	-3.95181		0.954381	-3.90466		0.822537	-4.13026		1.35442	-4.09619
1.35169	-3.84738		-0.880642	-3.77237		1.04258	-3.91079		-0.753964	-3.76998		-0.885564	-4.11048		0.958002	-4.11334		0.99918	-3.91506		0.960616	-3.89808		-0.927178	-4.09866		-0.388165	-4.25712
1.35767	-3.84057		0.874761	-3.71254		-0.713225	-3.95709		0.992844	-3.9535		0.870834	-4.10133		-0.798042	-4.14919		-0.756967	-3.94552		-0.795332	-3.93884		0.829062	-4.12397		1.36021	-4.08922
-0.401557	-3.953		0.880778	-3.69953		1.04881	-3.90421		0.99991	-3.94782		-0.891994	-4.09767		0.96428	-4.1068		1.00548	-3.90854		0.96668	-3.88509		0.835587	-4.11768		1.36601	-4.08224
1.36366	-3.83377		-0.887634	-3.75335		1.05488	-3.89123		-0.758951	-3.75654		0.877225	-4.0885		-0.804582	-4.14292		1.01178	-3.90201		0.972916	-3.87851		-0.933355	-4.08572		-0.395727	-4.24495
-0.408772	-3.94062		0.88699	-3.69293		-0.72014	-3.93803		1.00698	-3.94214		-0.898424	-4.08486		0.970558	-4.10026		-0.763598	-3.93281		-0.802257	-3.91979		0.842112	-4.11138		1.3718	-4.07527
1.36924	-3.82056		0.893008	-3.67992		1.06112	-3.88465		1.01404	-3.93647		0.883615	-4.07567		0.976836	-4.09372		1.01796	-3.88908		0.978979	-3.86552		0.848637	-4.10509		1.37759	-4.0683
1.37523	-3.81376		-0.894626	-3.73432		-0.726886	-3.92538		-0.763937	-3.74311		0.890005	-4.06284		-0.811253	-4.13023		-0.77023	-3.9201		0.985215	-3.85894		-0.939533	-4.07279		-0.403289	-4.23277
1.38122	-3.80695		0.89922	-3.67332		1.06719	-3.87167		1.0218	-3.92441		-0.904864	-4.06564		0.983114	-4.08718		1.02415	-3.87616		0.991279	-3.84595		0.855162	-4.0988		1.38339	-4.06133
-0.416396	-3.92184		0.905237	-3.66031		1.07326	-3.85868		-0.768924	-3.72967		0.896395	-4.05001		-0.817792	-4.12395		-0.776861	-3.90739		-0.809353	-3.89433		0.861687	-4.0925		-0.410851	-4.22059
1.38721	-3.80014		-0.901619	-3.71529		-0.733801	-3.90633		1.02887	-3.91873		-0.911295	-4.05283		0.989393	-4.08064		1.03045	-3.86963		0.997342	-3.83296		-0.945711	-4.05986		1.38859	-4.04797
1.3932	-3.79334		0.911449	-3.6537		1.0795	-3.85211		-0.774603	-3.7226		0.902786	-4.03718		-0.824332	-4.11767		-0.783493	-3.89469		1.00358	-3.82638		0.868212	-4.08621		1.39439	-4.041
1.39918	-3.78653		0.917467	-3.64069		1.08557	-3.83912		1.03593	-3.91305		-0.917725	-4.04002		0.995671	-4.07411		1.03663	-3.8567		-0.816278	-3.87528		0.874737	-4.07992		-0.418413	-4.20842
-0.424019	-3.90305		-0.908611	-3.69626		-0.740885	-3.88087		1.04937	-3.90807		0.909176	-4.02435		1.00195	-4.06757		-0.790125	-3.88198		1.00964	-3.81339		-0.951773	-4.04051		1.40018	-4.03402
1.40517	-3.77973		0.923484	-3.62769		1.09164	-3.82614		1.043	-3.90737		-0.924155	-4.02721		-0.831003	-4.10499		1.04282	-3.84378		1.01571	-3.80041		0.881377	-4.06721		-0.425975	-4.19624
1.41116	-3.77292		0.929696	-3.62108		1.09788	-3.81956		-0.77959	-3.70916		0.915566	-4.01152		-0.837542	-4.09871		-0.796756	-3.86927		-0.823374	-3.84982		0.887902	-4.06092		1.40538	-4.02067
-0.431234	-3.89067		-0.915603	-3.67724		-0.747799	-3.86181		-0.785963	-3.70847		-0.930595	-4.00799		1.0081	-4.05462		1.04901	-3.83085		1.02194	-3.79383		-0.95795	-4.02758		1.41118	-4.0137
1.41674	-3.75972		0.935714	-3.60807		1.10395	-3.80657		1.29376	3.61602		0.921956	-3.99869		1.01437	-4.04808		-0.803388	-3.85656		1.028	-3.78084		0.894427	-4.05463		-0.433537	-4.18406
1.42273	-3.75291		0.941926	-3.60147		1.11019	-3.8		1.28738	3.61672		-0.937026	-3.99518		-0.844213	-4.08602		1.0552	-3.81792		-0.830471	-3.82436		0.900952	-4.04833		1.41697	-4.00672
-0.438858	-3.87188		-0.92279	-3.6518		-0.754545	-3.84916		-0.688148	3.83156		0.928337	-3.97945		1.02065	-4.04154		1.06149	-3.8114		1.03407	-3.76785		-0.964128	-4.01464		-0.44051	-4.17827
1.42872	-3.7461		0.947943	-3.58846		1.11626	-3.78701		1.2817	3.62378		-0.943456	-3.98237		-0.850753	-4.07974		-0.81002	-3.84386		1.0403	-3.76127		0.907477	-4.04204		1.42217	-3.99337
1.43471	-3.7393		0.953961	-3.57545		-0.76146	-3.83011		1.27602	3.63085		0.934727	-3.96662		-0.857293	-4.07347		1.06768	-3.79847		-0.837395	-3.80531		0.914002	-4.03575		-0.448072	-4.16609
1.44069	-3.73249		-0.929783	-3.63278		1.12233	-3.77403		1.27034	3.63791		-0.949896	-3.96315		1.0268	-4.02859		-0.816651	-3.83115		1.04637	-3.74828		-0.970306	-4.00171		1.42797	-3.9864
-0.446482	-3.8531		0.960173	-3.56885		1.12857	-3.76745		-0.679696	3.84999		0.941117	-3.95379		1.03308	-4.02205		1.07387	-3.78554		1.0526	-3.7417		0.920527	-4.02945		1.43376	-3.97942
1.44668	-3.72569		0.96619	-3.55584		-0.768206	-3.81746		1.26467	3.64498		0.947517	-3.94737		-0.863963	-4.06078		-0.823394	-3.81203		1.05867	-3.72871		0.927052	-4.02316		-0.455634	-4.15392
-0.453697	-3.84072		-0.936775	-3.61375		1.13464	-3.75446		1.25968	3.65842		-0.956336	-3.94393		-0.870503	-4.0545		1.08005	-3.77261		-0.844492	-3.77985		-0.976483	-3.98878		1.43897	-3.96607
1.45226	-3.71248		0.972403	-3.54924		-0.774952	-3.80481		1.254	3.66548		0.953908	-3.93454		1.03922	-4.0091		-0.830026	-3.79933		1.06473	-3.71573		0.933693	-4.01046		-0.463196	-4.14174
1.45825	-3.70568		0.97842	-3.53623		1.14071	-3.74148		-0.670551	3.87478		-0.962767	-3.93112		-0.877174	-4.04181		1.08624	-3.75968		1.07097	-3.70915		-0.982661	-3.97584		1.44476	-3.95909
1.46424	-3.69887		-0.943962	-3.58832		-0.781698	-3.79217		1.24832	3.67255		0.960298	-3.92171		1.04537	-3.99615		-0.836657	-3.78662		-0.851417	-3.7608		0.940218	-4.00416		1.44996	-3.94574
-0.46132	-3.82193		0.990845	-3.52302		1.14695	-3.7349		1.24264	3.67962		-0.969207	-3.9119		-0.883713	-4.03553		1.09243	-3.74675		1.07703	-3.69616		-0.988839	-3.96291		-0.471348	-4.12318
1.47023	-3.69206		0.984437	-3.52322		-0.788444	-3.77952		1.23696	3.68668		0.966678	-3.90247		1.05165	-3.98961		1.09873	-3.74023		-0.858169	-3.74815		0.946859	-3.99146		1.45576	-3.93877
1.47621	-3.68526		-0.950564	-3.5821		1.15943	-3.72175		-0.662099	3.89321		-0.975637	-3.89909		-0.890384	-4.02285		-0.843289	-3.77391		1.08327	-3.68958		0.953384	-3.98517		1.46155	-3.93179
1.4822	-3.67845		0.908774	3.59957		1.15302	-3.72192		1.23128	3.69375		0.973069	-3.88964		1.0578	-3.97666		0.962138	3.76494		1.08933	-3.67659		-0.995016	-3.94997		-0.47891	-4.111
-0.468944	-3.80315		-0.97497	3.54225		-0.795021	-3.77328		1.2256	3.70081		0.979459	-3.87681		1.06408	-3.97012		-0.883738	3.73293		-0.865093	-3.7291		0.960024	-3.97246		1.46675	-3.91844
1.48819	-3.67165		0.902171	3.60578		0.993619	3.7829		1.21992	3.70788		-0.982077	-3.87986		-0.897055	-4.01016		-0.890148	3.73282		1.09539	-3.6636		-1.00119	-3.93704		-0.486472	-4.09883
-0.476159	-3.79077		-0.968757	3.54885		0.987211	3.78273		-0.653647	3.91163		0.985849	-3.86398		1.07022	-3.95717		0.955617	3.77124		1.10163	-3.65702		0.966665	-3.95976		1.47255	-3.91147
1.49377	-3.65844		-0.96274	3.56186		-0.883933	3.73339		1.21424	3.71494		-0.988508	-3.86705		-0.903725	-3.99747		0.948986	3.78395		-0.872018	-3.71005		-1.00737	-3.9241		1.47834	-3.90449
1.49976	-3.65164		0.895179	3.62481		-0.877694	3.73997		1.20856	3.72201		0.992239	-3.85115		1.0765	-3.95063		-0.877662	3.75227		1.10769	-3.64403		0.973306	-3.94706		-0.494034	-4.08665
1.50575	-3.64483		-0.956723	3.57487		0.980465	3.79538		-0.645889	3.92369		-0.994948	-3.84783		1.08278	-3.94409		0.942354	3.79666		-0.87877	-3.6974		-1.01355	-3.91117		1.48355	-3.89114
-0.483783	-3.77198		0.888382	3.63743		0.973889	3.80162		1.20288	3.72908		0.99863	-3.83831		-0.910396	-3.98479		-0.871476	3.7652		1.11376	-3.63105		0.979947	-3.93436		-0.501596	-4.07447
1.51174	-3.63803		-0.950705	3.58788		-0.871624	3.75296		1.1972	3.73614		1.00502	-3.82548		-0.916805	-3.98492		0.935834	3.80296		1.11999	-3.62447		-1.01973	-3.89824		1.48934	-3.88416
1.51772	-3.63122		0.881585	3.65005		0.967143	3.81426		-0.63813	3.93574		-1.00139	-3.82861		0.933875	3.97759		-0.865289	3.77813		-0.885694	-3.67835		0.986588	-3.92165		1.49513	-3.87719
-0.491407	-3.7532		-0.944493	3.59448		-0.865554	3.76594		1.19152	3.74321		1.01141	-3.81265		-0.918303	3.93978		0.929202	3.81566		1.12623	-3.61789		-1.0259	-3.8853		-0.509748	-4.05591
1.5233	-3.61802		0.874787	3.66267		0.960397	3.82691		-0.631064	3.94142		-1.00783	-3.80939		0.927336	3.98387		0.92257	3.82837		-0.892274	-3.67212		0.993228	-3.90895		1.50034	-3.86384
1.52929	-3.61121		-0.938476	3.60749		0.95382	3.83315		1.18584	3.75027		1.01779	-3.79341		-0.912025	3.94632		-0.859213	3.79746		1.09085	3.66584		-1.03208	-3.87237		1.50613	-3.85686
1.53528	-3.6044		-0.932263	3.61409		-0.859653	3.78533		1.18016	3.75734		-1.01426	-3.79658		0.920796	3.99015		0.91605	3.83467		-0.946879	3.61109		0.999869	-3.89625		-0.51731	-4.04374
-0.49903	-3.73442		0.86799	3.67529		-0.853414	3.79191		-0.623305	3.95347		1.02418	-3.78058		0.914256	3.99643		-0.853026	3.81039		1.08427	3.67208		-1.03826	-3.85943		1.51192	-3.84989
1.54127	-3.5976		-0.926246	3.6271		0.947074	3.8458		1.17448	3.7644		-1.0207	-3.77736		-0.905877	3.95927		0.909418	3.84738		-0.940643	3.61768		1.00651	-3.88355		-0.524872	-4.03156
1.54685	-3.58439		0.861193	3.68791		-0.847343	3.8049		1.1688	3.77147		1.03057	-3.76775		0.907585	4.00911		0.902898	3.85367		1.07751	3.68472		-1.04444	-3.8465		1.51713	-3.83653
-0.506654	-3.71563		-0.920034	3.6337		0.940328	3.85844		-0.615547	3.96552		1.03696	-3.75492		-0.89973	3.97222		-0.846839	3.82332		1.07076	3.69737		1.01315	-3.87084		1.52292	-3.82956
1.55284	-3.57759		0.854396	3.70053		0.933751	3.86468		1.16312	3.77854		-1.02714	-3.75814		0.901046	4.01539		0.896266	3.86638		-0.934924	3.64348		-1.05062	-3.83357		-0.532434	-4.01938
1.55883	-3.57078		-0.914016	3.64671		-0.841273	3.81788		-0.608481	3.9712		1.04335	-3.74209		-0.893452	3.97876		-0.840652	3.83625		1.06418	3.7036		-1.05691	-3.82704		1.53451	-3.81562
1.56481	-3.56398		-0.907804	3.65331		0.927005	3.87733		1.15745	3.7856		-1.03358	-3.73892		0.894506	4.02167		0.889746	3.87268		1.05743	3.71625		1.01979	-3.85814		1.52813	-3.81621
-0.514278	-3.69685		0.847598	3.71315		-0.835203	3.83087		1.15177	3.79267		1.04974	-3.72926		-0.887305	3.99171		-0.834465	3.84918		-0.929032	3.66288		-1.06309	-3.81411		-0.539996	-4.00721
1.5708	-3.55717		-0.901787	3.66632		0.920428	3.88357		-0.600722	3.98326		1.05614	-3.72284		0.887835	4.03436		0.883114	3.88539		1.05068	3.72889		1.02643	-3.84544		1.00965	4.02833
1.57638	-3.54397		0.840801	3.72577		-0.829133	3.84385		1.14609	3.79973		-1.04001	-3.72611		0.881296	4.04064		0.876594	3.89168		1.04393	3.74153		-1.06926	-3.80117		-0.605277	3.87918
-0.521902	-3.67807		-0.895575	3.67293		0.913682	3.89622		-0.593656	3.98893		1.15351	3.71963		-0.881158	4.00465		-0.828278	3.86211		-0.923313	3.68868		1.03307	-3.83274		1.00267	4.03412
1.58237	-3.53716		0.834004	3.73839		0.907105	3.90245		1.14041	3.8068		-0.904177	3.71642		0.874756	4.04691		0.869962	3.90439		1.03735	3.74777		-1.07544	-3.78824		-0.599483	3.88616
1.58836	-3.53035		-0.889557	3.68594		-0.823063	3.85684		-0.585898	4.00099		-0.897777	3.72284		-0.87501	4.0176		-0.822091	3.87504		1.03059	3.76041		1.03971	-3.82003		0.995111	4.0463
1.59435	-3.52355		-0.883345	3.69254		0.900528	3.90869		1.13542	3.82024		1.14708	3.73244		0.868085	4.0596		0.863442	3.91069		-0.917422	3.70807		-1.08174	-3.78171		-0.594279	3.89951
-0.529525	-3.65929		0.827207	3.75101		-0.816824	3.86341		1.12974	3.8273		1.14065	3.74525		-0.868732	4.02414		-0.815904	3.88797		1.02384	3.77306		1.04624	-3.81374		0.987548	4.05848
1.59993	-3.51035		-0.877328	3.70555		0.893782	3.92134		-0.578139	4.01304		-0.891407	3.74849		0.861545	4.06588		0.85681	3.9234		1.01726	3.77929		-1.08803	-3.77519		-0.589665	3.91925
1.60591	-3.50354		0.820409	3.76363		-0.810754	3.8764		1.12406	3.83437		1.13422	3.75806		-0.862585	4.03709		-0.809606	3.89449		-0.911702	3.73388		1.12528	3.75658		0.979986	4.07065
-0.537149	-3.6405		-0.871115	3.71215		0.887205	3.92758		-0.571073	4.01872		1.12779	3.77087		0.854875	4.07857		0.85029	3.9297		1.01051	3.79194		-1.21408	3.79884		-0.584461	3.93261
1.6119	-3.49673		0.813612	3.77624		-0.804684	3.88938		1.11838	3.84143		-0.885026	3.76773		0.848335	4.08484		-0.803419	3.90742		1.00376	3.80458		1.11899	3.76311		0.972424	4.08283
1.61748	-3.48353		-0.865098	3.72516		0.880459	3.94023		1.1127	3.8485		1.12135	3.79009		-0.856438	4.05004		0.843658	3.9424		-0.905811	3.75327		1.11269	3.76963		-0.579257	3.94596
-0.544773	-3.62172		-0.858886	3.73176		-0.798445	3.89596		-0.563314	4.03077		-0.878656	3.79338		0.841795	4.09112		0.837137	3.9487		0.997176	3.81082		-1.20744	3.81154		0.964862	4.09501
1.62347	-3.47672		0.806815	3.78886		0.873882	3.94647		1.10702	3.85557		1.11492	3.8029		-0.85016	4.05658		-0.797232	3.92035		0.990424	3.82346		1.10652	3.78256		0.9573	4.10718
1.62946	-3.46992		-0.852868	3.74477		0.867305	3.95271		-0.555556	4.04282		1.10849	3.81571		0.835125	4.10381		-0.790934	3.92687		-0.899919	3.77267		-1.2008	3.82424		-0.574642	3.9657
-0.552397	-3.60294		0.800018	3.80148		-0.792375	3.90895		1.10203	3.869		-0.872276	3.81262		-0.844013	4.06953		0.830506	3.96141		0.983672	3.8361		1.10022	3.78909		0.949738	4.11936
1.63504	-3.45671		-0.846851	3.75778		-0.786135	3.91552		-0.54849	4.0485		1.10206	3.82852		0.828585	4.11009		0.823985	3.96771		0.977092	3.84234		1.09393	3.79561		-0.569438	3.97906
1.64103	-3.44991		0.79322	3.8141		0.860559	3.96535		1.09636	3.87607		-0.865896	3.83186		0.822045	4.11636		-0.784747	3.9398		-0.894028	3.79207		-1.19416	3.83694		0.942765	4.12515
1.64702	-3.4431		-0.840639	3.76438		-0.779896	3.9221		1.09068	3.88314		1.09563	3.84133		-0.837865	4.08248		0.817354	3.98041		0.970339	3.85498		1.08775	3.80855		0.935203	4.13733
-0.56002	-3.58415		0.786618	3.82032		0.853982	3.97159		-0.540731	4.06056		1.0892	3.85414		-0.831587	4.08902		-0.77856	3.95273		-0.887964	3.80505		-1.18752	3.84965		-0.564824	3.99879
1.653	-3.4363		-0.834621	3.77739		0.847405	3.97783		1.085	3.8902		-0.859515	3.85111		0.815375	4.12905		0.810722	3.99312		0.963587	3.86763		1.08146	3.81507		0.928231	4.14312
-0.566826	-3.57817		0.779821	3.83294		-0.773826	3.93508		1.07932	3.89727		1.08277	3.86695		0.808835	4.13533		-0.772373	3.96566		-0.881901	3.81804		-1.18088	3.86235		-0.559619	4.01215
1.58234	3.59916		-0.828604	3.7904		-0.767587	3.94166		-0.532972	4.07261		-0.853135	3.87035		-0.82544	4.10197		0.804202	3.99942		0.957007	3.87386		1.07528	3.82801		0.920668	4.1553
-0.650282	3.45647		0.773024	3.84555		0.840659	3.99048		1.07364	3.90433		1.07634	3.87976		0.802295	4.14161		-0.766075	3.97218		0.950255	3.88651		1.06899	3.83453		0.913696	4.16109
1.57554	3.60515		-0.822587	3.80341		-0.761348	3.94824		-0.525907	4.07829		1.06991	3.89258		-0.819162	4.1085		0.79757	4.01213		-0.876009	3.83744		-1.17424	3.87505		-0.554415	4.02551
-0.644293	3.46328		0.766226	3.85817		0.834082	3.99672		1.06796	3.9114		-0.846755	3.88959		-0.812884	4.11504		-0.759888	3.98511		0.943502	3.89915		-1.16771	3.88135		0.906723	4.16689
1.56832	3.61754		-0.816569	3.81642		-0.755109	3.95482		1.06228	3.91846		1.06348	3.90539		0.795624	4.1543		0.79105	4.01843		-0.869946	3.85043		1.06281	3.84747		0.899751	4.17268
-0.638714	3.47648		0.759429	3.87079		-0.74887	3.96139		1.0559	3.91916		-0.840374	3.90883		-0.806606	4.12158		-0.753701	3.99804		0.936922	3.90539		1.05652	3.85399		0.892778	4.17847
1.56111	3.62992		0.752827	3.87701		0.827336	4.00936		-0.518148	4.09034		1.05704	3.92461		0.789085	4.16057		0.784418	4.03113		0.93017	3.91803		-1.16107	3.89405		-0.549801	4.04524
1.5543	3.63591		-0.810552	3.82943		0.820759	4.0156		1.05023	3.92622		-0.833994	3.92807		-0.800328	4.12812		0.777897	4.03743		-0.864054	3.86982		1.05022	3.86052		0.885216	4.19065
-0.633543	3.49608		0.74603	3.88963		-0.7428	3.97438		1.04455	3.93329		1.05061	3.93742		0.782545	4.16685		-0.747514	4.01097		0.923418	3.93067		-1.15443	3.90675		-0.544597	4.0586
1.54709	3.6483		-0.804535	3.84244		0.814182	4.02184		-0.510389	4.10239		1.04418	3.95023		-0.79405	4.13466		0.771266	4.05014		-0.857991	3.88281		1.04404	3.87345		0.878243	4.19644
-0.627964	3.50929		0.739232	3.90225		-0.736561	3.98095		1.03887	3.94036		-0.827614	3.94731		0.776005	4.17313		-0.741327	4.0239		0.916838	3.93691		-1.14791	3.91305		0.871271	4.20224
-0.621975	3.51609		-0.798517	3.85545		-0.730322	3.98753		-0.503323	4.10807		1.03776	3.95663		-0.787772	4.1412		0.764745	4.05644		0.910085	3.94955		1.03775	3.87998		0.864298	4.20803
1.53987	3.66068		0.732435	3.91487		0.807436	4.03449		1.03319	3.94742		1.03133	3.96944		0.769465	4.17941		0.758114	4.06914		-0.852099	3.90221		1.03146	3.8865		-0.539982	4.07834
1.53306	3.66667		-0.7925	3.86846		-0.724083	3.99411		1.02751	3.95449		-0.821244	3.97296		-0.781493	4.14774		-0.735251	4.04324		0.903333	3.9622		-1.14126	3.92575		0.857325	4.21382
-0.616396	3.5293		0.725638	3.92748		0.800859	4.04073		-0.495564	4.12012		1.0249	3.98225		0.762926	4.18569		0.751593	4.07544		-0.846036	3.9152		1.02516	3.89303		0.849763	4.226
1.52585	3.67905		-0.786483	3.88147		0.794282	4.04697		1.02183	3.96155		1.01847	3.99506		-0.775215	4.15428		0.745073	4.08174		0.896581	3.97484		1.01887	3.89955		-0.535368	4.09808
-0.610816	3.5425		0.718841	3.9401		-0.718013	4.00709		1.01615	3.96862		-0.814873	3.99861		0.756386	4.19196		-0.729064	4.05617		0.890001	3.98108		-1.13462	3.93845		0.842791	4.2318
1.51864	3.69144		-0.780465	3.89448		-0.711773	4.01367		-0.487806	4.13218		1.01204	4.00787		-0.762528	4.16095		-0.722766	4.06269		-0.840144	3.93459		1.01258	3.90608		0.835818	4.23759
-0.605237	3.5557		0.712043	3.95272		0.787536	4.05961		1.01047	3.97568		1.00561	4.02068		-0.768937	4.16082		0.738441	4.09445		0.883248	3.99372		1.00628	3.9126		0.828846	4.24338
1.51183	3.69743		-0.774448	3.90749		-0.705534	4.02025		1.00409	3.97638		-0.808503	4.02426		0.749846	4.19824		0.731921	4.10075		-0.834081	3.94758		-1.12798	3.95115		0.821873	4.24918
-0.599249	3.56251		0.705441	3.95894		0.780959	4.06585		-0.48074	4.13786		0.999177	4.03349		0.743437	4.19811		-0.716579	4.07562		0.876496	4.00636		-1.12146	3.95745		-0.531343	4.1242
1.50461	3.70981		-0.768236	3.91409		-0.699295	4.02682		0.998415	3.98344		0.992747	4.0463		-0.75625	4.16749		0.7254	4.10704		0.869916	4.0126		1.00011	3.92554		0.814311	4.26135
-0.593669	3.57571		0.698644	3.97156		0.774214	4.0785		0.992736	3.99051		-0.802123	4.0435		0.736897	4.20439		-0.710281	4.08214		-0.828189	3.96698		0.993813	3.93206		0.807338	4.26715
-0.587681	3.58252		-0.762218	3.9271		-0.693225	4.03981		-0.472981	4.14991		0.986317	4.05911		-0.743563	4.17416		0.71888	4.11334		0.863164	4.02524		-1.11482	3.97015		-0.526728	4.14394
1.4974	3.7222		-0.756006	3.9337		0.767637	4.08474		0.987056	3.99757		-0.795733	4.05633		-0.749972	4.17403		-0.704094	4.09507		-0.822125	3.97996		0.98752	3.93859		0.800366	4.27294
1.49059	3.72819		0.691847	3.98418		-0.686986	4.04639		-0.465915	4.15559		0.979886	4.07192		0.730358	4.21067		0.712248	4.12605		0.856584	4.03148		0.981226	3.94511		0.793393	4.27873
-0.582101	3.59572		-0.749794	3.9403		0.76106	4.09098		0.981376	4.00464		-0.789352	4.07557		-0.737285	4.1807		-0.697796	4.10159		0.849831	4.04412		-1.10818	3.98285		-0.522113	4.16368
1.48338	3.74057		0.685049	3.9968		-0.680747	4.05296		0.975697	4.01171		0.973456	4.08473		0.723818	4.21695		0.705728	4.13235		-0.816234	3.99936		0.974933	3.95164		0.785831	4.29091
-0.576522	3.60893		-0.743776	3.95331		-0.674508	4.05954		-0.458157	4.16764		-0.782952	4.08199		-0.731007	4.18724		-0.691498	4.10811		0.843079	4.05677		0.968639	3.95816		0.778858	4.2967
-0.570533	3.61573		0.678447	4.00301		0.754314	4.10363		0.970017	4.01877		0.967036	4.09113		0.717278	4.22322		0.699207	4.13865		-0.81017	4.01235		-1.10154	3.99555		0.771886	4.3025
1.47616	3.75296		-0.737564	3.95992		0.747737	4.10986		0.963644	4.01946		-0.776562	4.09482		-0.71832	4.19391		-0.6852	4.11463		0.836499	4.063		0.962346	3.96469		-0.517499	4.18342
1.46936	3.75895		-0.731352	3.96652		-0.668438	4.07253		0.957965	4.02653		0.960606	4.10394		-0.724729	4.19378		0.692687	4.14494		-0.804107	4.02534		0.956052	3.97121		0.764913	4.30829
-0.564954	3.62893		0.67165	4.01563		0.74116	4.1161		-0.450398	4.17969		-0.770172	4.10766		0.710738	4.2295		-0.678902	4.12115		0.829747	4.07565		-1.0949	4.00826		0.757941	4.31408
-0.558965	3.63574		-0.72514	3.97312		-0.662199	4.0791		0.952285	4.0336		0.954175	4.11675		0.704329	4.22937		0.686166	4.15124		0.823167	4.08188		0.949759	3.97774		-0.512884	4.20315
1.46214	3.77133		-0.718927	3.97972		0.734583	4.12234		-0.443332	4.18537		0.947755	4.12315		-0.712042	4.20045		-0.672604	4.12767		-0.798043	4.03832		0.943465	3.98426		0.750378	4.32626
1.45534	3.77732		0.664853	4.02825		-0.65596	4.08568		0.946606	4.04066		-0.763781	4.12049		0.69779	4.23565		0.679646	4.15754		0.816414	4.09452		-1.08825	4.02096		0.743406	4.33205
-0.553386	3.64894		-0.712715	3.98633		-0.649721	4.09226		-0.436266	4.19105		-0.757381	4.12691		-0.699355	4.20712		-0.666306	4.13419		-0.79198	4.05131		0.937288	3.99719		0.736433	4.33785
1.44853	3.78331		0.65825	4.03446		0.727837	4.13499		0.940926	4.04773		0.941325	4.13596		-0.705764	4.20699		0.673125	4.16384		0.809662	4.10717		-1.08161	4.03366		-0.50827	4.22289
-0.547806	3.66215		-0.706503	3.99293		0.72126	4.14123		0.935246	4.05479		-0.750991	4.13974		0.69125	4.24193		-0.660007	4.14071		-0.785916	4.0643		0.930994	4.00372		0.729461	4.34364
1.44132	3.7957		-0.70029	3.99953		-0.643651	4.10524		0.928874	4.05549		0.934895	4.14878		-0.693077	4.21366		0.666605	4.17014		0.803082	4.1134		-1.07509	4.03996		0.722488	4.34944
-0.541818	3.66895		0.651453	4.04708		0.714683	4.14747		-0.428508	4.2031		0.928474	4.15518		0.68471	4.2482		-0.653709	4.14724		-0.779852	4.07729		0.924701	4.01024		-0.503066	4.23625
1.43451	3.80168		-0.694078	4.00613		-0.637411	4.11182		0.923194	4.06255		-0.744601	4.15257		-0.68039	4.22034		0.660084	4.17643		0.79633	4.12605		0.918407	4.01677		0.714926	4.36161
-0.536238	3.68216		0.644851	4.05329		0.708106	4.15371		-0.421442	4.20878		-0.7382	4.15899		-0.686799	4.2202		-0.647411	4.15376		0.78975	4.13228		-1.06845	4.05266		0.707953	4.36741
1.42729	3.81407		-0.687866	4.01273		-0.631172	4.1184		0.917514	4.06962		0.922044	4.16799		0.67817	4.25448		0.653564	4.18273		-0.773789	4.09028		0.912114	4.02329		-0.498451	4.25599
-0.53025	3.68896		-0.681653	4.01934		0.701529	4.15995		-0.414376	4.21446		0.915624	4.17439		-0.674112	4.22687		-0.641113	4.16028		0.782997	4.14493		0.905821	4.02982		0.700981	4.3732
1.42008	3.82646		0.638053	4.06591		-0.624933	4.12497		0.911835	4.07668		-0.73181	4.17182		0.671631	4.26076		0.647044	4.18903		-0.767725	4.10326		-1.06181	4.06536		0.694008	4.37899
-0.524671	3.70217		-0.675441	4.02594		0.694952	4.16619		0.906155	4.08375		0.909194	4.1872		0.665222	4.26063		-0.634815	4.1668		0.776417	4.15116		0.899527	4.03634		-0.493247	4.26934
1.41327	3.83244		0.631451	4.07212		-0.618863	4.13796		0.899782	4.08444		-0.72542	4.18465		-0.661425	4.23355		0.640523	4.19533		0.769837	4.1574		0.893234	4.04287		0.687036	4.38479
-0.518682	3.70897		-0.669229	4.03254		0.688206	4.17883		-0.406617	4.22652		0.902773	4.1936		-0.667834	4.23341		-0.622108	4.17343		-0.761661	4.11625		-1.05517	4.07806		0.680063	4.39058
1.40606	3.84483		0.624849	4.07834		-0.612624	4.14453		0.894103	4.09151		-0.719019	4.19107		0.658682	4.26691		-0.628517	4.17332		0.763085	4.17004		0.88694	4.04939		-0.488043	4.2827
-0.513103	3.72217		-0.663016	4.03914		0.681629	4.18507		0.88773	4.0922		0.896343	4.20641		-0.655147	4.24009		0.634003	4.20163		-0.755598	4.12924		-1.04864	4.08436		0.672501	4.40276
-0.507114	3.72898		0.618247	4.08455		-0.606385	4.15111		-0.399552	4.2322		-0.712629	4.2039		0.652142	4.27319		-0.615809	4.17995		0.756505	4.17628		0.880763	4.06233		-0.482839	4.29606
1.39884	3.85721		-0.656804	4.04575		0.675052	4.19131		0.88205	4.09927		0.889923	4.21281		-0.648869	4.24663		-0.609511	4.18647		0.749925	4.18251		-1.042	4.09706		0.665528	4.40855
-0.501535	3.74218		-0.650592	4.05235		-0.600146	4.15769		-0.392486	4.23788		-0.706239	4.21673		0.645602	4.27946		0.627371	4.21433		-0.749534	4.14223		0.874469	4.06885		0.658556	4.41434
1.39163	3.8696		0.611449	4.09717		0.668475	4.19755		0.876371	4.10633		0.883493	4.22562		-0.636182	4.2533		-0.603213	4.19299		0.743345	4.18875		-1.03548	4.10335		-0.477635	4.30941
-0.495547	3.74899		-0.64438	4.05895		-0.593907	4.16427		0.869998	4.10702		-0.699839	4.22315		-0.642591	4.25316		0.620851	4.22063		-0.743298	4.14881		0.868176	4.07538		0.651583	4.42014
1.38482	3.87559		0.604847	4.10338		0.661898	4.20379		0.863625	4.10772		0.877072	4.23202		0.639063	4.28574		-0.596915	4.19951		0.736592	4.20139		0.861882	4.0819		-0.471841	4.31638
-0.489558	3.7558		-0.638167	4.06555		-0.587668	4.17084		-0.38542	4.24355		-0.693448	4.23598		-0.629904	4.25984		0.61433	4.22693		-0.737235	4.1618		-1.02883	4.11606		0.64461	4.42593
1.37761	3.88797		0.598245	4.10959		0.655321	4.21003		0.857946	4.11478		0.870642	4.24483		0.632523	4.29202		-0.590617	4.20603		0.730012	4.20763		0.855589	4.08843		0.637638	4.43172
-0.483979	3.769		-0.631955	4.07216		-0.581429	4.17742		0.851573	4.11548		0.864222	4.25123		-0.617217	4.26651		0.60781	4.23323		0.723432	4.21387		-1.02231	4.12235		-0.466637	4.32974
1.3708	3.89396		0.591643	4.1158		0.648744	4.21627		0.8452	4.11617		-0.687058	4.24881		-0.623626	4.26638		-0.584319	4.21255		-0.731171	4.17478		-1.01578	4.12864		0.630665	4.43752
-0.47799	3.77581		-0.625743	4.07876		-0.57519	4.184		-0.378355	4.24923		-0.680658	4.25523		0.625983	4.2983		0.601289	4.23953		0.716852	4.2201		0.849411	4.10136		-0.460844	4.33671
-0.472002	3.78261		0.58504	4.12202		0.642167	4.22251		0.839521	4.12324		0.857792	4.26404		0.619574	4.29817		-0.578021	4.21907		0.710272	4.22634		0.843118	4.10789		0.623693	4.44331
1.36359	3.90635		-0.61953	4.08536		0.63559	4.22875		0.833148	4.12393		-0.674268	4.26806		-0.610939	4.27305		0.594769	4.24582		-0.725108	4.18777		-1.00914	4.14135		-0.45505	4.34368
-0.466014	3.78942		0.578438	4.12823		-0.56912	4.19698		0.826775	4.12462		0.851361	4.27685		0.613034	4.30445		-0.571723	4.22559		0.70352	4.23898		0.836824	4.11441		-0.449256	4.35066
1.35678	3.91234		0.572031	4.12803		0.629013	4.23498		-0.371289	4.25491		-0.667867	4.27448		-0.598252	4.27972		0.588248	4.25212		-0.719044	4.20076		-1.00262	4.14764		0.61613	4.45549
-0.460025	3.79622		-0.613318	4.09196		-0.562881	4.20356		0.821096	4.13169		0.844941	4.28325		-0.604661	4.27959		-0.565424	4.23211		0.696939	4.24522		0.830531	4.12094		-0.443463	4.35763
-0.454037	3.80303		0.565428	4.13425		0.622436	4.24122		0.814723	4.13238		0.838521	4.28965		0.606495	4.31072		0.581728	4.25842		0.690359	4.25145		-0.996094	4.15393		0.609158	4.46128
1.34957	3.92472		-0.607106	4.09856		-0.556641	4.21014		0.80835	4.13307		-0.661477	4.28731		-0.591974	4.28626		-0.559126	4.23863		-0.71298	4.21375		0.824353	4.13387		0.602185	4.46708
-0.448049	3.80984		0.558826	4.14046		0.615859	4.24746		0.801978	4.13377		-0.655077	4.29373		0.599955	4.317		0.575207	4.26472		0.683779	4.25769		-0.989454	4.16664		-0.438259	4.37099
1.34276	3.93071		-0.600893	4.10517		-0.550402	4.21671		-0.364223	4.26059		0.832091	4.30246		-0.579287	4.29293		0.568687	4.27102		-0.706745	4.22033		0.81806	4.1404		0.595213	4.47287
-0.44206	3.81664		0.552224	4.14667		0.609282	4.2537		0.796298	4.14083		0.825671	4.30886		-0.585695	4.2928		-0.552939	4.25156		0.677199	4.26392		-0.982929	4.17293		-0.432465	4.37796
-0.436072	3.82345		-0.594681	4.11177		-0.544163	4.22329		0.789925	4.14153		-0.648687	4.30656		0.593415	4.32328		0.562166	4.27732		-0.700681	4.23332		0.811766	4.14692		0.58824	4.47866
1.33555	3.9431		0.545622	4.15288		0.602705	4.25994		0.783553	4.14222		-0.642286	4.31298		-0.573008	4.29947		-0.546641	4.25808		0.670447	4.27657		0.805473	4.15345		-0.426672	4.38493
-0.430083	3.83025		-0.588469	4.11837		-0.537924	4.22987		-0.357157	4.26627		0.81924	4.32167		0.586875	4.32956		0.555646	4.28361		0.663867	4.2828		-0.976288	4.18563		0.581267	4.48446
1.32874	3.94908		0.539019	4.1591		0.596128	4.26618		0.777873	4.14928		0.81282	4.32807		-0.560321	4.30614		-0.540343	4.2646		-0.694617	4.2463		0.799295	4.16638		-0.420878	4.3919
-0.424095	3.83706		-0.582256	4.12497		0.58972	4.26601		0.7715	4.14998		-0.635896	4.32581		-0.56673	4.30601		0.549125	4.28991		0.657287	4.28904		-0.969647	4.19833		0.574295	4.49025
-0.41171	3.84428		0.532417	4.16531		-0.531685	4.23644		0.765128	4.15067		-0.629496	4.33223		0.580336	4.33584		-0.534045	4.27112		-0.688382	4.25288		0.793002	4.17291		-0.415084	4.39888
-0.418107	3.84387		-0.576044	4.13158		0.583143	4.27225		-0.350092	4.27195		0.80639	4.34088		0.573927	4.33571		0.542605	4.29621		0.650707	4.29527		-0.963122	4.20463		0.567322	4.49604
1.32152	3.96147		0.525815	4.17152		-0.525446	4.24302		0.759448	4.15774		-0.623096	4.33865		-0.554043	4.31268		-0.527747	4.27764		0.644126	4.30151		0.786708	4.17943		-0.409291	4.40585
-0.405721	3.85108		-0.569832	4.13818		0.576566	4.27849		0.753075	4.15843		0.79997	4.34728		0.567387	4.34198		-0.521449	4.28417		-0.682318	4.26587		0.780415	4.18596		0.56035	4.50184
1.31472	3.96746		0.519213	4.17773		0.570158	4.27832		0.746703	4.15912		-0.616695	4.34507		-0.541356	4.31935		0.535973	4.30892		0.637546	4.30775		-0.956481	4.21733		-0.403497	4.41282
-0.399733	3.85789		0.512805	4.17754		-0.519207	4.2496		-0.343026	4.27763		-0.610295	4.35149		-0.547765	4.31922		-0.508741	4.2908		0.630966	4.31398		-0.949956	4.22362		0.552788	4.51401
-0.393744	3.86469		-0.563619	4.14478		0.563581	4.28456		0.741023	4.16619		0.793539	4.36009		0.560847	4.34826		-0.515151	4.29069		-0.676254	4.27886		0.774237	4.19889		-0.398293	4.42618
1.3075	3.97984		0.506203	4.18375		-0.512968	4.25617		0.73465	4.16688		-0.603895	4.35791		-0.535078	4.32589		0.529453	4.31522		0.624386	4.32022		0.767944	4.20542		0.545815	4.51981
-0.387756	3.8715		-0.551	4.15158		0.557004	4.2908		-0.329588	4.28262		0.787119	4.36649		0.554307	4.35454		-0.502443	4.29732		-0.670019	4.28544		-0.943316	4.23633		-0.3925	4.43315
1.3007	3.98583		-0.557407	4.15138		0.550596	4.29063		-0.33596	4.28331		0.780699	4.37289		0.547898	4.35441		0.522932	4.32151		0.617806	4.32645		0.76165	4.21194		0.538842	4.5256
-0.381768	3.87831		0.499601	4.18996		-0.506729	4.26275		0.728971	4.17395		-0.597505	4.37075		-0.5288	4.33243		-0.496145	4.30384		-0.663783	4.29202		0.755357	4.21847		-0.386706	4.44012
-0.375779	3.88511		-0.544788	4.15818		0.544019	4.29687		0.722598	4.17464		-0.584694	4.37718		0.541359	4.36069		0.516412	4.32781		0.611226	4.33269		-0.936675	4.24903		0.53187	4.53139
1.29348	3.99822		0.492998	4.19617		-0.50049	4.26933		0.716225	4.17533		-0.591104	4.37717		-0.516113	4.3391		-0.489847	4.31036		0.604646	4.33893		0.749179	4.2314		-0.380912	4.44709
-0.369791	3.89192		-0.538575	4.16478		0.537442	4.30311		-0.322522	4.2883		0.774269	4.3857		-0.522522	4.33897		0.509892	4.33411		-0.657719	4.30501		0.742886	4.23792		0.524897	4.53719
1.28668	4.00421		0.486396	4.20239		-0.487843	4.27607		0.710546	4.1824		-0.578294	4.3836		0.534819	4.36696		-0.483549	4.31688		0.598066	4.34516		-0.929918	4.26814		-0.375119	4.45407
-0.363803	3.89872		-0.532363	4.17138		-0.494251	4.2759		0.704173	4.18309		0.767848	4.3921		0.52841	4.36683		0.503371	4.34041		-0.651483	4.31159		0.736592	4.24445		0.517925	4.54298
1.27987	4.01019		0.479794	4.2086		0.530865	4.30935		-0.315456	4.29398		-0.571894	4.39002		-0.509835	4.34564		-0.470841	4.32351		0.591486	4.3514		0.730299	4.25097		-0.369325	4.46104
-0.357814	3.90553		-0.526151	4.17799		0.524457	4.30918		0.698493	4.19016		0.761428	4.3985		0.52187	4.37311		-0.477251	4.3234		-0.645248	4.31817		-0.923278	4.28084		0.510952	4.54878
1.27306	4.01618		0.473192	4.21481		-0.481604	4.28265		-0.302018	4.29897		-0.565493	4.39644		-0.497148	4.35231		0.496851	4.34671		0.584905	4.35763		0.724121	4.26391		-0.363532	4.46801
-0.351826	3.91234		0.466784	4.21462		0.51788	4.31542		-0.30839	4.29966		0.755008	4.40491		-0.503557	4.35218		-0.464543	4.33003		-0.639012	4.32475		0.717828	4.27043		0.503979	4.55457
1.26626	4.02217		-0.519938	4.18459		-0.475365	4.28923		0.692814	4.19722		-0.559093	4.40286		0.515331	4.37939		0.49033	4.353		0.578325	4.36387		-0.916521	4.29995		-0.357738	4.47498
-0.345838	3.91914		0.460182	4.22083		0.511303	4.32166		0.686441	4.19792		0.748588	4.41131		0.508922	4.37926		0.483921	4.35289		-0.632776	4.33133		0.711534	4.27696		0.497007	4.56036
1.25945	4.02816		-0.513726	4.19119		-0.469125	4.2958		-0.294952	4.30464		-0.552693	4.40928		0.502513	4.37913		-0.458245	4.33655		0.571745	4.3701		-0.90988	4.31266		-0.351945	4.48196
-0.333452	3.92636		0.45358	4.22704		0.504726	4.32789		0.680761	4.20498		0.742167	4.41771		-0.49087	4.35885		0.4774	4.35919		-0.62654	4.33791		0.705357	4.28989		0.490034	4.56616
-0.339849	3.92595		-0.507514	4.19779		-0.462886	4.30238		0.674389	4.20567		-0.546293	4.4157		0.495973	4.38541		-0.445538	4.34318		0.565165	4.37634		-0.903355	4.31895		-0.346151	4.48893
1.25265	4.03415		0.446978	4.23325		0.498149	4.33413		-0.281514	4.30963		0.735747	4.42411		0.489564	4.38528		-0.451947	4.34307		-0.620305	4.34449		0.699063	4.29642		-0.340357	4.4959
-0.327464	3.93316		0.44057	4.23306		0.491741	4.33396		-0.287886	4.31032		-0.539892	4.42212		-0.478183	4.36552		0.47088	4.36549		0.558585	4.38258		-0.89683	4.32524		0.482472	4.57833
1.24584	4.04014		-0.501301	4.2044		-0.450239	4.30913		0.668709	4.21274		0.729327	4.43051		-0.484592	4.36539		-0.43924	4.3497		-0.614069	4.35107		0.69277	4.30294		-0.334564	4.50288
-0.321475	3.93997		0.433968	4.23927		-0.456647	4.30896		0.662336	4.21343		-0.533492	4.42854		0.483024	4.39155		0.464359	4.37179		0.552005	4.38881		-0.890305	4.33154		0.475499	4.58413
1.23903	4.04612		-0.495089	4.211		0.485164	4.3402		-0.274448	4.31531		0.722907	4.43691		0.476615	4.39142		-0.432941	4.35622		-0.607833	4.35765		0.686476	4.30947		-0.32877	4.50985
-0.315487	3.94677		0.427366	4.24548		0.478756	4.34003		0.656657	4.2205		-0.527092	4.43496		0.470206	4.39129		0.457839	4.37809		0.545425	4.39505		-0.88378	4.33783		0.468527	4.58992
1.23223	4.05211		0.420958	4.24529		-0.444	4.3157		0.650284	4.22119		0.716486	4.44331		-0.471905	4.37206		0.45143	4.37797		-0.601597	4.36423		-0.877255	4.34412		-0.322977	4.51682
-0.309499	3.95358		-0.488877	4.2176		0.472179	4.34627		-0.261009	4.3203		-0.520692	4.44138		0.463667	4.39757		-0.420234	4.36286		0.538845	4.40128		0.680299	4.3224		0.461554	4.59571
1.22542	4.0581		0.414356	4.2515		-0.437761	4.32228		-0.267382	4.32099		0.710066	4.44971		0.457258	4.39744		-0.426643	4.36274		-0.595361	4.37081		-0.87073	4.35042		-0.317183	4.52379
1.21902	4.05769		0.407949	4.2513		0.465602	4.35251		0.644604	4.22826		0.703656	4.4497		0.450849	4.39731		0.444909	4.38427		0.532265	4.40752		0.674005	4.32893		0.454582	4.60151
-0.30351	3.96039		-0.476257	4.2244		0.459194	4.35234		0.638232	4.22895		-0.514291	4.4478		0.44444	4.39718		-0.413936	4.36938		-0.589126	4.37739		-0.857796	4.3566		-0.311389	4.53077
1.21222	4.06368		-0.482664	4.2242		-0.431522	4.32886		-0.253944	4.32598		0.697236	4.4561		-0.459218	4.37873		0.438389	4.39057		0.525684	4.41375		-0.864205	4.35671		0.447609	4.6073
-0.297522	3.96719		0.401347	4.25752		0.452617	4.35858		0.632552	4.23602		-0.507891	4.45422		-0.465627	4.3786		-0.407638	4.3759		-0.58289	4.38397		0.667712	4.33545		-0.305596	4.53774
1.20541	4.06967		0.394939	4.25732		0.446209	4.35841		0.626179	4.23671		0.690815	4.4625		0.4379	4.40346		0.431868	4.39687		0.519104	4.41999		-0.851271	4.36289		0.440636	4.61309
-0.285136	3.97441		-0.470045	4.231		-0.425283	4.33544		-0.246878	4.33166		-0.501491	4.46064		0.431491	4.40332		0.425459	4.39676		-0.576654	4.39055		0.661418	4.34198		-0.299802	4.54471
-0.291534	3.974		0.388337	4.26353		0.439632	4.36465		0.6205	4.24378		0.684395	4.4689		0.425082	4.40319		-0.39493	4.38253		0.512524	4.42623		-0.838337	4.36907		0.433664	4.61889
1.19861	4.07566		0.38193	4.26334		0.433224	4.36448		0.614127	4.24447		-0.495091	4.46706		-0.45294	4.38527		-0.40134	4.38242		-0.570418	4.39713		-0.844746	4.36918		-0.294009	4.55168
-0.279148	3.98121		-0.463833	4.2376		-0.412636	4.34218		-0.23344	4.33664		0.677975	4.4753		0.418542	4.40947		0.418939	4.40306		0.505944	4.43246		0.655125	4.3485		0.426691	4.62468
1.1918	4.08165		0.375327	4.26955		-0.419044	4.34201		-0.239812	4.33734		-0.48869	4.47348		0.412134	4.40934		-0.388632	4.38905		0.499536	4.43229		-0.831812	4.37536		-0.288215	4.55866
-0.27316	3.98802		0.36892	4.26936		0.426647	4.37072		0.608448	4.25153		0.671555	4.4817		0.405725	4.40921		0.412418	4.40935		-0.564183	4.40371		0.648831	4.35503		0.419719	4.63047
1.18499	4.08763		-0.451213	4.2444		0.420239	4.37055		0.602075	4.25223		-0.48229	4.4799		-0.440253	4.39194		-0.375925	4.39568		0.492956	4.43853		-0.825287	4.38165		-0.282422	4.56563
1.1786	4.08723		-0.45762	4.2442		-0.406397	4.34876		-0.220001	4.34163		0.665134	4.4881		-0.446662	4.39181		-0.382334	4.39557		-0.557947	4.41029		0.642538	4.36155		0.412746	4.63627
-0.260774	3.99523		0.362318	4.27557		0.413662	4.37679		-0.226374	4.34232		-0.47589	4.48632		0.399185	4.41549		0.405898	4.41565		0.486376	4.44476		-0.812353	4.38783		-0.276628	4.5726
-0.267171	3.99483		0.355911	4.27537		0.407254	4.37662		0.596395	4.25929		0.658714	4.4945		0.392776	4.41536		-0.369627	4.4022		-0.551711	4.41687		-0.818762	4.38795		0.405773	4.64206
1.17179	4.09321		-0.445001	4.251		-0.39375	4.3555		0.590023	4.25999		-0.463079	4.49275		0.386367	4.41523		0.399377	4.42195		0.479796	4.451		0.636245	4.36808		0.39939	4.64147
-0.254786	4.00204		0.349308	4.28159		-0.400158	4.35534		-0.212935	4.34731		-0.46949	4.49274		-0.433975	4.39848		0.392968	4.42184		-0.545475	4.42345		-0.805828	4.39413		-0.264451	4.58016
1.16498	4.0992		0.342901	4.28139		0.400677	4.38286		0.584343	4.26705		0.652294	4.5009		0.379827	4.4215		-0.363329	4.40872		0.473216	4.45723		0.629951	4.3746		-0.270834	4.57957
-0.248797	4.00885		-0.432381	4.2578		0.394269	4.38269		0.57797	4.26774		0.645884	4.50089		0.373418	4.42137		0.386447	4.42814		-0.539239	4.43003		0.623542	4.37472		0.392418	4.64727
1.15818	4.10519		-0.438788	4.2576		-0.381103	4.36225		0.571598	4.26844		-0.456679	4.49917		0.367009	4.42124		-0.350621	4.41535		0.466636	4.46347		-0.799303	4.40042		0.386035	4.64668
-0.242809	4.01565		0.336299	4.2876		-0.387511	4.36208		-0.199497	4.3523		0.639463	4.50729		-0.421288	4.40515		-0.35703	4.41524		-0.533004	4.43661		0.617248	4.38124		-0.258658	4.58714
1.15137	4.11118		0.329892	4.28741		0.387692	4.38893		-0.20587	4.35299		-0.443869	4.5056		-0.427697	4.40502		0.379927	4.43444		0.460056	4.4697		-0.786369	4.4066		0.379062	4.65247
1.14498	4.11077		-0.426169	4.2644		0.381284	4.38876		0.565918	4.2755		-0.450279	4.50559		0.36047	4.42752		-0.344323	4.42187		-0.526768	4.44319		-0.792778	4.40671		0.372679	4.65188
-0.230423	4.02287		0.323289	4.29362		-0.368456	4.369		0.559545	4.2762		0.633043	4.51369		0.354061	4.42739		0.373406	4.44073		0.453475	4.47594		0.610955	4.38777		-0.252864	4.59411
-0.236821	4.02246		0.316882	4.29343		-0.374864	4.36883		-0.186059	4.35728		-0.431058	4.51203		0.347652	4.42726		0.366997	4.44062		-0.520532	4.44977		-0.779844	4.41289		0.365706	4.65767
1.13817	4.11676		-0.413549	4.2712		0.374707	4.395		-0.192431	4.35798		-0.437468	4.51202		0.341243	4.42713		-0.331616	4.4285		0.446895	4.48218		0.604662	4.39429		0.359323	4.65708
-0.224435	4.02967		-0.419956	4.271		0.368299	4.39483		0.553866	4.28326		0.626623	4.52009		-0.41501	4.41169		-0.338025	4.42839		0.440487	4.482		-0.773319	4.41918		0.35294	4.6565
1.13136	4.12275		0.31028	4.29964		-0.355808	4.37574		0.547493	4.28396		-0.418248	4.51846		0.334703	4.43341		0.360477	4.44692		-0.514296	4.45635		0.598368	4.40082		0.346557	4.65591
-0.218447	4.03648		0.303872	4.29944		-0.362216	4.37557		0.54112	4.28465		-0.424658	4.51845		0.328294	4.43328		0.354067	4.44681		0.433907	4.48824		-0.766794	4.42548		-0.247071	4.60108
1.12456	4.12873		-0.407337	4.2778		0.361722	4.40107		-0.178993	4.36296		0.620203	4.52649		0.321885	4.43315		-0.325318	4.43503		-0.501653	4.4631		0.592075	4.40734		0.339584	4.6617
-0.206061	4.04369		0.29727	4.30566		0.355314	4.4009		0.535441	4.29171		-0.411847	4.52488		0.315476	4.43301		0.347547	4.45311		-0.508061	4.46293		-0.75386	4.43165		0.333201	4.66111
-0.212458	4.04329		0.290863	4.30546		-0.343161	4.38249		0.529068	4.29241		0.613783	4.53289		-0.402323	4.41836		0.341138	4.453		0.427327	4.49448		-0.760269	4.43177		0.326818	4.66052
1.11775	4.13472		-0.394717	4.2846		-0.349569	4.38232		-0.165554	4.36795		-0.399037	4.53131		-0.408732	4.41823		-0.31261	4.44166		-0.495417	4.46968		0.585781	4.41387		0.320435	4.65993
1.11135	4.13431		-0.401125	4.2844		0.348737	4.40714		-0.171927	4.36864		-0.405447	4.5313		0.308937	4.43929		-0.319019	4.44155		0.420747	4.50071		-0.747335	4.43795		-0.234894	4.60864
-0.200073	4.0505		0.284261	4.31167		0.342329	4.40697		0.523388	4.29947		0.607362	4.53929		0.302528	4.43916		0.334617	4.45929		0.414339	4.50054		0.579488	4.42039		-0.241277	4.60805
1.10455	4.1403		0.277853	4.31148		-0.324106	4.3894		0.517016	4.30017		0.600952	4.53928		0.296119	4.43903		0.328208	4.45918		-0.489181	4.47626		-0.74081	4.44424		0.313463	4.66572
-0.194084	4.05731		0.271446	4.31128		-0.330514	4.38923		0.510643	4.30086		-0.386226	4.53774		0.28971	4.4389		-0.306312	4.44818		0.407759	4.50677		0.573194	4.42692		0.307079	4.66513
1.09774	4.14629		-0.388505	4.2912		-0.336922	4.38907		-0.145743	4.37224		-0.392637	4.53773		-0.389636	4.42503		0.321687	4.46548		0.401351	4.5066		-0.727875	4.45042		0.300696	4.66455
-0.181699	4.06452		0.264844	4.3175		0.335752	4.41321		-0.152116	4.37294		0.594532	4.54568		-0.396045	4.4249		0.315278	4.46537		-0.476537	4.48302		-0.734285	4.45053		0.294313	4.66396
-0.188096	4.06411		0.258436	4.3173		0.329344	4.41304		-0.158489	4.37363		-0.373416	4.54417		0.28317	4.44518		0.308869	4.46526		-0.482945	4.48284		0.566901	4.43344		-0.2291	4.61562
1.09094	4.15228		-0.375885	4.298		0.322936	4.41288		0.504963	4.30792		-0.379826	4.54416		0.276761	4.44505		-0.293605	4.45481		0.394771	4.51284		-0.72135	4.45671		0.287341	4.66975
1.08454	4.15187		-0.382293	4.2978		-0.311459	4.39615		0.498591	4.30862		0.588112	4.55208		0.270352	4.44492		-0.300014	4.4547		0.388363	4.51267		0.560608	4.43997		0.280958	4.66916
-0.17571	4.07133		0.251834	4.32351		-0.317867	4.39598		-0.132305	4.37723		-0.360605	4.5506		0.263943	4.44479		0.302348	4.47156		-0.470302	4.4896		0.554198	4.44008		0.274574	4.66857
1.07773	4.15786		0.245427	4.32332		0.316359	4.41912		-0.138678	4.37792		-0.367016	4.55059		-0.376949	4.4317		0.295939	4.47145		0.381783	4.5189		-0.708416	4.46289		-0.223307	4.62259
-0.169722	4.07813		0.23902	4.32312		0.309951	4.41895		0.492911	4.31568		0.581691	4.55848		-0.383358	4.43157		-0.274488	4.46155		0.375375	4.51873		-0.714825	4.46301		0.267602	4.67436
1.07093	4.16385		-0.369673	4.3046		-0.298812	4.4029		0.486538	4.31638		-0.347795	4.55703		0.257404	4.45106		-0.280897	4.46144		-0.457658	4.49635		0.547905	4.44661		0.261219	4.67377
-0.157337	4.08535		0.232417	4.32934		-0.30522	4.40273		0.480166	4.31707		-0.354205	4.55702		0.250995	4.45093		-0.287306	4.46133		-0.464066	4.49618		-0.695482	4.46907		0.254836	4.67318
-0.163734	4.08494		0.22601	4.32914		0.303374	4.42519		-0.112494	4.38152		0.575271	4.56488		0.244586	4.4508		0.289419	4.47774		0.368795	4.52497		-0.701891	4.46918		0.248453	4.6726
1.06412	4.16984		0.219603	4.32895		0.296966	4.42502		-0.118867	4.38222		0.568861	4.56487		0.238177	4.45067		0.283009	4.47763		0.362387	4.52479		0.541611	4.45313		-0.217513	4.62956
1.05772	4.16943		-0.357053	4.3114		0.290558	4.42485		-0.125239	4.38291		-0.334984	4.56346		0.231768	4.45054		0.2766	4.47752		-0.451422	4.50293		-0.682548	4.47525		0.24148	4.67839
-0.151348	4.09215		-0.363461	4.3112		-0.279757	4.40981		0.474486	4.32414		-0.341395	4.56345		-0.364262	4.43837		-0.255371	4.46829		0.355807	4.53103		-0.688957	4.47536		0.235097	4.6778
1.05092	4.17542		0.213	4.33516		-0.286165	4.40964		0.468113	4.32483		0.562441	4.57127		-0.370671	4.43824		-0.26178	4.46818		0.349399	4.53086		0.535318	4.45966		0.228714	4.67721
-0.14536	4.09896		0.206593	4.33496		-0.292573	4.40947		0.461741	4.32552		-0.322174	4.56989		0.225228	4.45682		-0.26819	4.46807		-0.445186	4.50951		-0.669614	4.48142		0.222331	4.67662
1.04411	4.1814		0.200186	4.33477		0.283981	4.43109		-0.0926828	4.38582		-0.328584	4.56988		0.218819	4.45669		0.27008	4.48382		0.342819	4.53709		-0.676023	4.48154		-0.205336	4.63712
1.03771	4.18099		-0.344434	4.31819		0.277573	4.43092		-0.0990555	4.38651		0.55602	4.57767		0.21241	4.45656		0.26367	4.48371		0.336411	4.53692		0.529025	4.46618		-0.21172	4.63653
-0.132974	4.10618		-0.350841	4.318		0.271165	4.43075		-0.105428	4.3872		0.54961	4.57766		0.206001	4.45643		-0.236254	4.47504		-0.432543	4.51626		-0.656679	4.4876		0.215358	4.68241
-0.139371	4.10577		0.193584	4.34098		0.264757	4.43058		0.456061	4.33259		-0.309363	4.57632		-0.338757	4.4453		-0.242664	4.47493		-0.43895	4.51609		-0.663089	4.48772		0.208975	4.68182
1.03091	4.18698		0.187176	4.34078		-0.26711	4.41656		0.449688	4.33328		-0.315773	4.57631		-0.345166	4.44517		-0.249073	4.47481		0.329831	4.54316		0.522731	4.47271		0.202592	4.68123
-0.126986	4.11298		0.180769	4.34059		-0.273518	4.41639		0.443316	4.33397		0.54319	4.58406		-0.351575	4.44504		0.25715	4.49001		0.323423	4.54298		-0.637336	4.49366		0.196209	4.68065
1.0241	4.19297		-0.331814	4.32499		0.25818	4.43682		-0.0728717	4.39011		-0.302963	4.58274		-0.357984	4.44491		0.250741	4.4899		-0.426307	4.52284		-0.643745	4.49378		-0.199543	4.6441
1.0177	4.19256		-0.338222	4.3248		0.251772	4.43665		-0.0792444	4.3908		0.53677	4.59046		0.199462	4.4627		-0.217138	4.48178		0.316843	4.54922		-0.650154	4.49389		0.189236	4.68644
-0.1146	4.1202		0.174167	4.3468		0.245364	4.43648		-0.085617	4.3915		-0.290152	4.58917		0.193053	4.46257		-0.223547	4.48167		0.310435	4.54905		0.516438	4.47923		0.182853	4.68585
-0.120998	4.11979		0.167759	4.34661		0.238956	4.43631		0.437636	4.34104		-0.296563	4.58916		0.186644	4.46244		-0.229956	4.48156		-0.413663	4.52959		-0.617993	4.49972		0.17647	4.68526
1.0109	4.19855		0.161352	4.34641		-0.248055	4.42347		0.431263	4.34173		0.530349	4.59686		0.180235	4.46231		0.24422	4.49619		-0.420071	4.52942		-0.624402	4.49984		0.170087	4.68467
1.0045	4.19814		-0.312787	4.33198		-0.254463	4.4233		0.424891	4.34243		0.523939	4.59685		0.173826	4.46218		0.237811	4.49608		0.303855	4.55528		-0.630811	4.49996		-0.187366	4.65166
-0.108612	4.127		-0.319195	4.33179		-0.260871	4.42313		0.418518	4.34312		-0.277342	4.5956		-0.300434	4.4525		0.231402	4.49597		0.297447	4.55511		0.510144	4.48576		-0.193749	4.65107
0.997696	4.20413		-0.325602	4.33159		0.232379	4.44255		0.412145	4.34381		-0.283752	4.59559		-0.306843	4.45237		-0.198021	4.48852		-0.407427	4.53617		0.503735	4.48587		0.163114	4.69046
-0.0962264	4.13422		0.15475	4.35262		0.225971	4.44238		0.405773	4.3445		0.517519	4.60325		-0.313252	4.45224		-0.20443	4.48841		0.290867	4.56135		-0.598649	4.50579		0.156731	4.68987
-0.102624	4.13381		0.148343	4.35243		0.219563	4.44221		0.3994	4.3452		-0.264531	4.60203		-0.319661	4.45211		-0.21084	4.4883		0.284459	4.56118		-0.605058	4.5059		0.150348	4.68929
0.99089	4.21012		-0.287353	4.33917		0.213155	4.44204		0.393027	4.34589		-0.270942	4.60202		-0.32607	4.45197		0.224881	4.50227		-0.394784	4.54293		-0.611468	4.50602		0.143965	4.6887
0.984492	4.20971		-0.29376	4.33898		0.206747	4.44187		0.386654	4.34658		0.511099	4.60965		-0.332479	4.45184		0.218472	4.50216		-0.401191	4.54275		0.497442	4.4924		0.137582	4.68811
-0.0774437	4.14184		-0.300168	4.33878		0.200338	4.44171		0.380282	4.34728		0.504688	4.60964		0.167286	4.46846		-0.172495	4.49538		0.277878	4.56741		-0.579306	4.51185		-0.17519	4.65922
-0.0838409	4.14143		-0.306575	4.33859		-0.235408	4.43022		-0.0530606	4.3944		-0.251721	4.60846		0.160877	4.46833		-0.178904	4.49527		0.271471	4.56724		-0.585715	4.51196		-0.181573	4.65863
-0.0902381	4.14102		0.14174	4.35864		-0.241816	4.43005		-0.0594333	4.3951		-0.258131	4.60845		0.154468	4.4682		-0.185314	4.49515		-0.388548	4.54951		-0.592124	4.51208		0.130609	4.6939
0.977686	4.2157		0.135333	4.35845		0.193761	4.44795		-0.065806	4.39579		0.498268	4.61604		0.148059	4.46807		-0.191723	4.49504		0.26489	4.57347		0.491148	4.49892		0.124226	4.69331
0.971289	4.21529		0.128926	4.35825		0.187353	4.44778		0.374602	4.35434		0.491858	4.61603		0.14165	4.46793		0.211951	4.50846		0.258482	4.5733		-0.559962	4.51791		0.117843	4.69272
-0.0586609	4.14947		0.122518	4.35806		0.180945	4.44761		0.368229	4.35504		-0.2325	4.6149		-0.262112	4.45969		0.205542	4.50835		0.252075	4.57313		-0.566372	4.51803		0.11146	4.69213
-0.0650581	4.14906		-0.268326	4.34616		0.174537	4.44744		0.361857	4.35573		-0.23891	4.61489		-0.26852	4.45956		0.199133	4.50823		-0.382312	4.55609		-0.572781	4.51814		-0.163013	4.66678
-0.0714553	4.14865		-0.274734	4.34597		0.168129	4.44727		0.355484	4.35642		-0.245321	4.61488		-0.274929	4.45943		-0.146969	4.50223		0.245494	4.57937		0.484855	4.50545		-0.169396	4.66619
0.964483	4.22128		-0.281141	4.34577		0.161721	4.4471		0.349111	4.35711		0.485438	4.62243		-0.281338	4.4593		-0.153378	4.50212		0.239086	4.57919		-0.53421	4.52386		0.104488	4.69792
0.958086	4.22087		0.115916	4.36427		-0.22276	4.43696		0.342739	4.35781		-0.21969	4.62133		-0.287747	4.45917		-0.159788	4.50201		-0.369668	4.56284		-0.540619	4.52397		0.0981044	4.69734
-0.0334809	4.1575		0.109509	4.36407		-0.229168	4.43679		0.336366	4.3585		-0.2261	4.62132		-0.294156	4.45904		-0.166197	4.5019		-0.376076	4.56267		-0.547028	4.52409		0.0917213	4.69675
-0.0398781	4.15709		0.103102	4.36388		0.155144	4.45334		0.329993	4.35919		0.479017	4.62883		0.135111	4.47421		0.192612	4.51453		0.232506	4.58543		-0.553437	4.5242		0.0853382	4.69616
-0.0462753	4.15668		-0.242892	4.35335		0.148736	4.45317		0.323621	4.35989		0.472607	4.62882		0.128702	4.47408		0.186203	4.51442		0.226098	4.58526		0.478561	4.51197		-0.144453	4.67493
-0.0526725	4.15627		-0.249299	4.35316		0.142328	4.453		0.317248	4.36058		-0.200469	4.62777		0.122293	4.47395		0.179794	4.51431		0.21969	4.58509		-0.514866	4.52992		-0.150836	4.67434
0.95128	4.22686		-0.255707	4.35296		-0.203705	4.44388		0.310875	4.36127		-0.206879	4.62776		0.115884	4.47382		-0.121443	4.50908		-0.363432	4.56942		-0.521276	4.53003		-0.157219	4.67375
0.944883	4.22645		-0.262114	4.35277		-0.210113	4.44371		-0.0332495	4.3987		-0.213289	4.62775		0.109475	4.47369		-0.127852	4.50897		0.21311	4.59132		-0.527685	4.53015		0.0783656	4.70195
-0.0146981	4.16512		0.0964993	4.37009		-0.216521	4.44354		-0.0396222	4.39939		0.466187	4.63522		-0.21738	4.46702		-0.134262	4.50886		0.206702	4.59115		0.472268	4.5185		0.0719825	4.70136
-0.0210954	4.16471		0.090092	4.3699		0.135751	4.45924		-0.0459949	4.40008		-0.187658	4.6342		-0.223789	4.46689		-0.140671	4.50875		-0.350789	4.57617		0.465859	4.51861		0.0655995	4.70077
-0.0274926	4.1643		0.0836847	4.3697		0.129343	4.45907		0.305196	4.36834		-0.194069	4.63419		-0.230198	4.46676		0.173273	4.52061		-0.357197	4.576		-0.495523	4.53598		0.0592164	4.70018
0.938077	4.23244		0.0772774	4.36951		-0.191058	4.45062		0.298823	4.36903		0.459767	4.64162		-0.236607	4.46662		0.166864	4.5205		0.200122	4.59738		-0.501932	4.5361		-0.125893	4.68309
0.931679	4.23203		0.0708702	4.36931		-0.197466	4.45045		0.29245	4.36972		0.453356	4.64161		-0.243016	4.46649		0.160455	4.52039		0.193714	4.59721		-0.508341	4.53621		-0.132276	4.6825
0.0104818	4.17315		0.0644629	4.36912		0.122766	4.46531		0.286078	4.37042		-0.168438	4.64065		-0.249425	4.46636		0.154045	4.52027		0.187306	4.59704		0.459565	4.52514		-0.138659	4.68191
0.00408462	4.17275		-0.217458	4.36054		0.116358	4.46514		0.279705	4.37111		-0.174848	4.64064		-0.255833	4.46623		-0.095917	4.51594		-0.338145	4.58292		0.453156	4.52526		0.0522438	4.70597
-0.00231259	4.17234		-0.223865	4.36034		-0.172003	4.45754		0.273332	4.3718		-0.181258	4.64063		0.102935	4.47997		-0.102326	4.51583		-0.344553	4.58275		-0.482589	4.54216		0.0458607	4.70539
-0.00870979	4.17193		-0.230272	4.36015		-0.178411	4.45737		0.26696	4.3725		0.446936	4.64801		0.0965263	4.47984		-0.108736	4.51572		0.180726	4.60328		-0.488998	4.54227		0.0394776	4.7048
0.924873	4.23802		-0.23668	4.35995		-0.184819	4.4572		0.260587	4.37319		-0.155627	4.64708		0.0901174	4.47971		-0.115145	4.51561		0.174318	4.6031		0.446863	4.53178		0.0330945	4.70421
0.918476	4.23761		0.0578606	4.37533		0.109781	4.47138		0.254214	4.37388		-0.162037	4.64707		0.0837085	4.47958		0.147525	4.52657		0.16791	4.60293		0.440453	4.5319		-0.107334	4.69124
0.0292646	4.18078		0.0514533	4.37513		0.103373	4.47121		0.247842	4.37458		0.440516	4.65442		0.0772996	4.47944		0.141116	4.52646		-0.319093	4.58985		-0.463245	4.54822		-0.113717	4.69065
0.0228674	4.18037		0.045046	4.37494		-0.152948	4.46445		0.241469	4.37527		0.434106	4.65441		-0.172648	4.47434		0.134706	4.52635		-0.325501	4.58968		-0.469655	4.54834		-0.1201	4.69006
0.0164702	4.17996		0.0386387	4.37474		-0.159356	4.46428		-0.00706573	4.4023		-0.142817	4.65351		-0.179057	4.47421		0.128297	4.52624		-0.331909	4.5895		-0.476064	4.54845		0.0261219	4.71
0.91167	4.2436		0.0322314	4.37455		-0.165764	4.46412		-0.0134384	4.40299		-0.149227	4.6535		-0.185466	4.47408		0.121888	4.52613		0.16133	4.60917		0.43416	4.53842		0.0197388	4.70941
0.905273	4.24319		0.0258241	4.37435		0.0967963	4.47745		-0.0198111	4.40368		0.427685	4.66081		-0.191875	4.47395		0.115478	4.52602		0.154922	4.609		0.427751	4.53854		0.0133557	4.70882
0.0480474	4.1884		0.0194169	4.37416		0.0903882	4.47728		-0.0261838	4.40438		0.421275	4.6608		-0.198284	4.47382		0.109069	4.52591		0.148514	4.60882		0.421341	4.53865		0.0069726	4.70823
0.0416502	4.18799		0.0130096	4.37396		0.0839802	4.47711		0.235789	4.38233		-0.123596	4.65995		-0.204693	4.47369		0.10266	4.52579		-0.30645	4.5966		0.414932	4.53877		-0.0823907	4.69998
0.0352529	4.18758		0.00660227	4.37377		-0.133893	4.47137		0.229417	4.38303		-0.130006	4.65994		-0.211102	4.47356		0.0962506	4.52568		-0.312858	4.59643		0.408523	4.53888		-0.0887738	4.69939
0.898467	4.24918		-0.185616	4.36792		-0.140301	4.4712		0.223044	4.38372		-0.136416	4.65993		0.0707598	4.48572		0.0898413	4.52557		0.141934	4.61506		0.402114	4.539		-0.0951569	4.6988
0.89207	4.24877		-0.192024	4.36772		-0.146709	4.47103		0.216671	4.38441		0.414855	4.6672		0.0643509	4.48559		0.083432	4.52546		0.135526	4.61489		-0.450311	4.5544		-0.10154	4.69821
0.0732273	4.19643		-0.198431	4.36753		0.0774032	4.48335		0.210299	4.38511		-0.110785	4.66638		0.057942	4.48546		0.0770227	4.52535		0.129118	4.61471		-0.45672	4.55451		0	4.71402
0.0668301	4.19603		-0.204838	4.36733		0.0709952	4.48318		0.203926	4.3858		-0.117196	4.66637		0.0515331	4.48533		0.0706134	4.52524		-0.287398	4.60352		0.39582	4.54552		-0.00638309	4.71344
0.0604329	4.19562		-0.211246	4.36714		0.0645872	4.48301		0.197553	4.38649		0.408435	4.6736		0.0451241	4.4852		0.0642041	4.52513		-0.293806	4.60335		0.389411	4.54564		-0.0127662	4.71285
0.0540357	4.19521		0	4.37998		-0.10843	4.47845		0.19118	4.38719		0.402024	4.67359		-0.121508	4.4818		0.0577948	4.52502		-0.300214	4.60318		0.383002	4.54576		-0.0191493	4.71226
0.885264	4.25475		-0.00640729	4.37979		-0.114838	4.47828		0.184808	4.38788		-0.0915647	4.67282		-0.127917	4.48167		0.0513855	4.5249		0.122538	4.62095		0.376593	4.54587		-0.0255324	4.71167
0.878866	4.25435		-0.0128146	4.37959		-0.121246	4.47811		0.178435	4.38857		-0.097975	4.67281		-0.134326	4.48154		0.0449762	4.52479		0.11613	4.62078		0.370184	4.54599		-0.0319155	4.71108
0.0920101	4.20406		-0.0192219	4.3794		-0.127654	4.47795		0.172062	4.38926		-0.104385	4.6728		-0.140735	4.4814		0.0385669	4.52468		0.109722	4.62061		0.363774	4.5461		-0.0382986	4.71049
0.0856129	4.20365		-0.0256292	4.3792		0.0580102	4.48925		0.16569	4.38996		0.395604	4.67999		-0.147143	4.48127		0.0321576	4.52457		-0.268346	4.61045		0.357365	4.54622		-0.0446816	4.7099
0.0792157	4.20324		-0.0320365	4.37901		0.0516021	4.48908		0.159317	4.39065		0.389194	4.67998		-0.153552	4.48114		0.0257483	4.52446		-0.274754	4.61028		0.350956	4.54634		-0.0510647	4.70931
0.87206	4.26033		-0.0384437	4.37881		0.0451941	4.48892		0.152944	4.39134		-0.072344	4.67926		-0.159961	4.48101		0.019339	4.52435		-0.281162	4.6101		0.344547	4.54645		-0.0574478	4.70872
0.865663	4.25993		-0.044851	4.37862		-0.0765584	4.48571		0.146572	4.39204		-0.0787542	4.67925		-0.16637	4.48088		0.0129298	4.52424		0.103142	4.62684		0.338137	4.54657		-0.0638309	4.70813
0.11719	4.21209		-0.0512583	4.37842		-0.0829665	4.48554		0.140199	4.39273		-0.0851645	4.67924		0.0385844	4.49148		0.00652046	4.52413		0.0967344	4.62667		0.331728	4.54668		-0.070214	4.70754
0.110793	4.21168		-0.0576656	4.37823		-0.0893745	4.48537		0.133826	4.39342		0.382774	4.68638		0.0321754	4.49135		-0.0511632	4.52313		0.0903264	4.6265		0.325319	4.5468		-0.0765971	4.70695
0.104396	4.21127		-0.0640729	4.37803		-0.0957825	4.4852		0.127454	4.39412		0.376363	4.68637		0.0257665	4.49122		-0.0575725	4.52301		0.0839185	4.62633		0.31891	4.54691		1.52813	-3.81621
0.0979985	4.21086		-0.0704802	4.37784		-0.102191	4.48503		0.121081	4.39481		0.369953	4.68636		0.0193576	4.49108		-0.0639818	4.5229		-0.242887	4.61755		0.312501	4.54703		1.53392	-3.80923
0.858857	4.26591		-0.0768875	4.37764		0.0386171	4.49515		0.114708	4.3955		0.363543	4.68635		0.0129487	4.49095		-0.070391	4.52279		-0.249295	4.61737		0.306091	4.54715		1.53971	-3.80226
0.85246	4.26551		-0.0832948	4.37745		0.0322091	4.49499		0.108336	4.3962		-0.0595335	4.68569		0.00653976	4.49082		-0.0768003	4.52268		-0.255703	4.6172		0.299682	4.54726		1.53912	-3.79588
0.148767	4.22053		-0.0897021	4.37725		0.0258011	4.49482		0.101963	4.39689		-0.0659437	4.68568		-0.0703673	4.48925		-0.0832096	4.52257		-0.26211	4.61703		0.293273	4.54738		1.54492	-3.78891
0.14237	4.22012		-0.0961094	4.37706		0.019393	4.49465		0.0955902	4.39758		0.357123	4.69275		-0.0767762	4.48912		-0.0896189	4.52246		0.0773384	4.63256		0.286864	4.54749		1.55071	-3.78193
0.135973	4.21971		-0.102517	4.37686		0.012985	4.49448		0.0892175	4.39827		0.350712	4.69274		-0.0831851	4.48899		0	4.53042		0.0709304	4.63239		0.280455	4.54761		1.55012	-3.77555
0.129576	4.21931		-0.108924	4.37667		0.00657699	4.49431		0.0828449	4.39897		0.344302	4.69273		-0.0895941	4.48886		-0.00640929	4.53031		0.0645225	4.63222		0.274045	4.54772		1.55591	-3.76858
0.123178	4.2189		-0.115331	4.37647		-0.0254632	4.49346		0.0764722	4.39966		0.337892	4.69272		-0.096003	4.48873		-0.0128186	4.5302		-0.223835	4.62447		-0.430968	4.56046		1.55532	-3.76219
0.845654	4.27149		-0.121739	4.37628		-0.0318712	4.4933		0.0700995	4.40035		0.331482	4.69271		-0.102412	4.4886		-0.0192279	4.53009		-0.230243	4.6243		-0.437377	4.56057		1.56112	-3.75522
0.839257	4.27108		-0.128146	4.37608		-0.0382792	4.49313		0.0637268	4.40105		0.325071	4.6927		-0.108821	4.48847		-0.0256372	4.52998		-0.236651	4.62413		-0.443786	4.56069		1.56691	-3.74825
0.832859	4.27068		-0.134553	4.37589		-0.0446872	4.49296		0.0573541	4.40174		0.318661	4.69269		-0.11523	4.48834		-0.0320465	4.52987		0.0579424	4.63845		0.267752	4.55425		1.56632	-3.74187
0.186742	4.22938		-0.14096	4.37569		-0.0510953	4.49279		0.0509815	4.40243		-0.0403127	4.69213		0	4.4971		-0.0384558	4.52976		0.0515344	4.63828		0.261343	4.55437		1.57212	-3.73489
0.180344	4.22897		-0.147368	4.3755		-0.0575033	4.49262		0.0446088	4.40313		-0.046723	4.69212		-0.00640892	4.49697		-0.044865	4.52965		0.0451265	4.63811		0.254933	4.55448		1.57153	-3.72851
0.173947	4.22856		-0.153775	4.3753		-0.0639113	4.49245		0.0382361	4.40382		-0.0531332	4.69211		-0.0128178	4.49684		1.09873	-3.74023		-0.204783	4.63139		0.248524	4.5546		1.57732	-3.72154
0.16755	4.22816		-0.160182	4.37511		-0.0703194	4.49228		0.0318634	4.40451		0.312241	4.69909		-0.0192268	4.49671		1.09862	-3.73382		-0.211191	4.63122		0.242115	4.55471		1.57673	-3.71515
0.161153	4.22775		-0.16659	4.37491		0	4.50055		0.0254907	4.4052		0.305831	4.69908		-0.0256357	4.49658		1.10491	-3.7273		-0.217599	4.63105		0.235706	4.55483		1.58252	-3.70818
0.154756	4.22734		-0.172997	4.37472		-0.00640803	4.50038		0.019118	4.4059		0.29942	4.69907		-0.0320446	4.49645		1.1048	-3.72089		0.0385464	4.64434		0.229297	4.55494		1.58193	-3.7018
0.826053	4.27666		-0.179404	4.37452		-0.0128161	4.50021		0.0127454	4.40659		0.29301	4.69906		-0.0384535	4.49632		1.1111	-3.71437		0.0321384	4.64417		0.222887	4.55506		1.58773	-3.69483
0.819656	4.27626		0.984437	-3.52322		-0.0192241	4.50004		0.00637268	4.40728		0.2866	4.69905		-0.0448624	4.49619		1.11099	-3.70796		0.0257305	4.644		0.216478	4.55518		1.59352	-3.68785
0.813259	4.27585		0.99065	-3.51662		1.15302	-3.72192		0	4.40798		0.28019	4.69904		-0.0512714	4.49605		1.11729	-3.70144		0.0193225	4.64383		0.210069	4.55529		1.59293	-3.68147
0.23751	4.23905		0.996862	-3.51001		1.15926	-3.71534		1.043	-3.90737		0.273779	4.69903		-0.0576803	4.49592		1.12359	-3.69492		-0.185732	4.63832		-0.411624	4.56652		1.59873	-3.6745
0.231113	4.23864		0.996667	-3.50361		1.1655	-3.70876		1.05006	-3.90169		0.267369	4.69902		-0.0640892	4.49579		1.12347	-3.68851		-0.19214	4.63815		-0.418034	4.56664		1.59814	-3.66811
0.224716	4.23823		1.00288	-3.497		1.16533	-3.70236		1.05713	-3.89601		-0.0146817	4.69858		1.08278	-3.94409		1.12977	-3.68199		-0.198548	4.63797		-0.424443	4.56675		1.60393	-3.66114
0.218319	4.23782		1.00909	-3.4904		1.17157	-3.69578		1.06419	-3.89034		-0.021092	4.69857		1.08265	-3.93769		1.12966	-3.67558		0.0127424	4.65006		0.203776	4.56182		1.60334	-3.65476
0.211922	4.23741		1.0089	-3.484		1.1714	-3.68937		1.07126	-3.88466		-0.0275022	4.69856		1.08893	-3.93115		1.13596	-3.66906		0.0063345	4.64989		0.197366	4.56193		1.60913	-3.64779
0.205524	4.23701		1.01511	-3.47739		1.17764	-3.68279		1.07195	-3.87828		-0.0339124	4.69855		1.0888	-3.92474		1.13585	-3.66265		-7.34481e-05	4.64972		0.190957	4.56205		1.60854	-3.6414
0.199127	4.2366		1.02132	-3.47079		1.18388	-3.67622		1.07902	-3.8726		0.260949	4.70542		1.09507	-3.9182		1.14215	-3.65613		-0.16668	4.64524		0.184548	4.56216		1.61434	-3.63443
0.19273	4.23619		1.02113	-3.46438		1.18371	-3.66981		1.08608	-3.86692		0.254539	4.70541		1.10135	-3.91166		1.14204	-3.64972		-0.173088	4.64507		0.178139	4.56228		1.61375	-3.62805
0.806453	4.28183		1.02734	-3.45778		1.18995	-3.66323		1.09315	-3.86124		0.248128	4.7054		1.10122	-3.90525		1.14833	-3.6432		-0.179496	4.6449		0.17173	4.5624		1.61954	-3.62108
0.800056	4.28143		1.02714	-3.45137		1.19619	-3.65665		1.10022	-3.85556		0.241718	4.70539		1.1075	-3.89871		1.14822	-3.63679		-0.00665356	4.65595		0.16532	4.56251		1.62534	-3.6141
0.793658	4.28102		1.03336	-3.44477		1.19602	-3.65025		1.10728	-3.84988		0.235308	4.70538		1.11378	-3.89217		1.15452	-3.63027		-0.0130615	4.65578		0.158911	4.56263		1.62475	-3.60772
0.281882	4.24831		1.03957	-3.43817		1.20226	-3.64367		1.10797	-3.84351		0.228898	4.70537		1.11365	-3.88576		1.15441	-3.62386		-0.0194694	4.65561		0.152502	4.56274		1.63054	-3.60075
0.275485	4.2479		1.03937	-3.43176		1.2085	-3.63709		1.11504	-3.83783		0.222488	4.70536		1.11992	-3.87922		1.16071	-3.61734		-0.0258774	4.65544		0.146093	4.56286		1.62995	-3.59436
0.269088	4.24749		1.04559	-3.42516		1.20833	-3.63068		1.12211	-3.83215		0.216077	4.70535		1.1262	-3.87268		1.1606	-3.61093		-0.0322853	4.65527		-0.385872	4.57247		1.63574	-3.58739
0.26269	4.24708		1.04539	-3.41875		1.21457	-3.62411		1.12917	-3.82647		0.209667	4.70534		1.12607	-3.86627		1.16689	-3.60441		-0.0386933	4.65509		-0.392281	4.57258		1.63515	-3.58101
0.256293	4.24667		1.0516	-3.41215		1.2144	-3.6177		1.13624	-3.82079		0.0173595	4.70504		1.13235	-3.85973		1.16678	-3.598		-0.134812	4.65251		-0.39869	4.5727		1.64095	-3.57404
0.249896	4.24627		1.05782	-3.40555		1.22064	-3.61112		1.13693	-3.81442		0.0109493	4.70503		1.13863	-3.85319		1.17308	-3.59148		-0.14122	4.65234		-0.405099	4.57281		1.64036	-3.56765
0.243499	4.24586		1.05762	-3.39914		1.22688	-3.60455		1.144	-3.80874		0.00453905	4.70502		1.1385	-3.84678		1.17297	-3.58507		-0.147628	4.65217		0.139799	4.56938		1.64615	-3.56068
0.786852	4.28701		1.06383	-3.39254		1.22671	-3.59814		1.15106	-3.80306		-0.0018712	4.70501		1.14477	-3.84024		1.17927	-3.57855		-0.154036	4.652		0.13339	4.5695		1.64556	-3.5543
0.780455	4.2866		1.06364	-3.38613		1.23295	-3.59156		1.15813	-3.79738		-0.00828145	4.705		1.14464	-3.83383		1.17916	-3.57214		-0.160444	4.65182		0.126981	4.56961		1.65136	-3.54732
0.774058	4.28619		1.06985	-3.37953		1.23278	-3.58515		1.16519	-3.7917		0.203247	4.71174		1.15092	-3.8273		1.18546	-3.56562		-0.0452734	4.66133		0.120572	4.56973		1.65715	-3.54035
0.767661	4.28578		1.06965	-3.37312		1.23902	-3.57858		1.16589	-3.78533		0.196837	4.71173		1.1572	-3.82076		1.18534	-3.55921		-0.0516813	4.66116		0.114162	4.56985		1.65656	-3.53397
0.761264	4.28537		1.07587	-3.36652		1.24525	-3.572		1.17295	-3.77965		0.190426	4.71172		1.15707	-3.81435		1.19164	-3.55269		-0.0580893	4.66099		0.107753	4.56996		1.66235	-3.527
0.754866	4.28496		1.07567	-3.36011		1.24509	-3.56559		1.18002	-3.77397		0.184016	4.71171		1.16335	-3.80781		1.19153	-3.54628		-0.0644972	4.66081		0.101344	4.57008		1.66176	-3.52061
0.326254	4.25757		1.08188	-3.35351		1.25132	-3.55901		1.18071	-3.7676		0.177606	4.7117		1.16963	-3.80127		1.19783	-3.53976		-0.0709052	4.66064		0.0949348	4.57019		1.66756	-3.51364
0.319856	4.25716		1.08169	-3.3471		1.25116	-3.55261		1.18778	-3.76192		0.171196	4.71169		1.16949	-3.79486		1.20413	-3.53324		-0.0773131	4.66047		0.0885255	4.57031		1.66697	-3.50726
0.313459	4.25675		1.0879	-3.3405		1.25739	-3.54603		1.19484	-3.75624		0.164785	4.71168		1.17577	-3.78832		1.20402	-3.52683		-0.083721	4.6603		0.0821163	4.57043		1.67276	-3.50028
0.307062	4.25634		1.08771	-3.33409		1.26363	-3.53945		1.19554	-3.74987		0.0686315	4.71153		1.17564	-3.78191		1.21031	-3.52031		-0.090129	4.66012		0.0757071	4.57054		1.67217	-3.4939
0.300665	4.25593		1.08751	-3.32769		1.26346	-3.53304		1.2026	-3.74419		0.0622213	4.71152		1.18192	-3.77537		1.2102	-3.5139		-0.0965369	4.65995		-0.35371	4.5783		1.67797	-3.48693
0.294268	4.25552		1.09372	-3.32108		1.2697	-3.52647		1.20329	-3.73781		0.055811	4.71151		1.1882	-3.76883		1.2165	-3.50738		-0.102945	4.65978		-0.360119	4.57841		1.68376	-3.47996
0.28787	4.25512		1.09353	-3.31468		1.26953	-3.52006		1.21036	-3.73213		0.0494008	4.7115		1.18807	-3.76242		1.21639	-3.50097		-0.109353	4.65961		-0.366528	4.57853		1.68317	-3.47357
0.74806	4.29095		1.09974	-3.30807		1.27577	-3.51348		1.21105	-3.72576		0.0429905	4.71149		1.19434	-3.75588		1.22269	-3.49445		-0.115761	4.65944		-0.372938	4.57864		1.68896	-3.4666
0.741663	4.29054		1.09955	-3.30167		1.28201	-3.5069		1.21812	-3.72008		0.0365803	4.71148		1.20062	-3.74934		1.22258	-3.48804		-0.122169	4.65926		-0.379347	4.57876		1.68837	-3.46022
0.735266	4.29013		1.10576	-3.29506		1.28184	-3.5005		1.22518	-3.7144		0.03017	4.71147		1.20049	-3.74293		1.22887	-3.48152		-0.128577	4.65909		0.0694137	4.57707		1.69417	-3.45324
0.728869	4.28972		1.10556	-3.28866		1.28808	-3.49392		1.22588	-3.70803		0.0237598	4.71146		1.20677	-3.73639		1.22876	-3.47511		1.12623	-3.61789		0.0630045	4.57718		1.69358	-3.44686
0.722471	4.28931		1.11178	-3.28205		1.28791	-3.48751		1.23294	-3.70235		0.158365	4.71808		1.21305	-3.72985		1.23506	-3.46859		1.12606	-3.61148		0.0565953	4.5773		1.69937	-3.43989
0.716074	4.28891		1.11158	-3.27565		1.29415	-3.48093		1.23364	-3.69598		0.151955	4.71807		1.21292	-3.72344		1.23495	-3.46218		1.13229	-3.6049		0.0501861	4.57741		1.69878	-3.43351
0.364228	4.26642		1.11779	-3.26904		1.29398	-3.47453		1.2407	-3.6903		0.145545	4.71806		1.2192	-3.7169		1.24125	-3.45566		1.13212	-3.59849		0.0437768	4.57753		1.70458	-3.42653
0.357831	4.26601		1.1176	-3.26264		1.30022	-3.46795		1.24777	-3.68462		0.139134	4.71805		1.21906	-3.7105		1.24755	-3.44914		1.13836	-3.59191		0.0373676	4.57764		1.70399	-3.42015
0.351434	4.2656		1.12381	-3.25604		1.30646	-3.46137		1.24846	-3.67824		0.132724	4.71804		1.22534	-3.70396		1.24744	-3.44273		1.14459	-3.58533		0.0309584	4.57776		1.70978	-3.41318
0.345036	4.26519		1.12362	-3.24963		1.30629	-3.45496		1.25553	-3.67256		0.126314	4.71803		1.23162	-3.69742		1.25373	-3.43621		1.14442	-3.57892		0.0245492	4.57788		1.71557	-3.40621
0.338639	4.26478		1.12342	-3.24322		1.31253	-3.44839		1.25622	-3.66619		0.119904	4.71802		1.23149	-3.69101		1.25362	-3.4298		1.15065	-3.57234		0.01814	4.57799		1.71498	-3.39982
0.332242	4.26437		1.12963	-3.23662		1.31236	-3.44198		1.26329	-3.66051		0.113493	4.71801		1.23777	-3.68447		1.25992	-3.42328		1.15048	-3.56593		0.0117308	4.57811		1.72078	-3.39285
0.709268	4.29489		1.12944	-3.23021		1.3186	-3.4354		1.27035	-3.65483		0.107083	4.718		1.24405	-3.67793		1.25981	-3.41687		1.15672	-3.55935		0.00532158	4.57822		1.72019	-3.38647
0.702871	4.29448		1.13565	-3.22361		1.32484	-3.42883		1.27104	-3.64846		0.100673	4.71799		1.24392	-3.67152		1.26611	-3.41035		1.15655	-3.55294		-0.00108764	4.57834		1.72598	-3.37949
0.696474	4.29408		1.13546	-3.2172		1.32467	-3.42242		1.27811	-3.64278		0.0942625	4.71798		1.25019	-3.66498		1.266	-3.40394		1.16278	-3.54636		-0.00749685	4.57846		1.72539	-3.37311
0.690077	4.29367		1.14167	-3.2106		1.33091	-3.41584		1.28518	-3.6371		0.0878523	4.71797		1.25647	-3.65844		1.27229	-3.39742		1.16902	-3.53978		-0.0139061	4.57857		1.73119	-3.36614
0.683679	4.29326		1.14147	-3.20419		1.33074	-3.40943		1.28587	-3.63073		0.081442	4.71796		1.26275	-3.6519		1.27218	-3.39101		1.16885	-3.53338		-0.0203153	4.57869		1.7306	-3.35975
0.677282	4.29285		1.14769	-3.19759		1.33698	-3.40286		1.29293	-3.62505		0.0750318	4.71795		1.26262	-3.64549		1.27848	-3.38449		1.17508	-3.5268		-0.0267245	4.5788		1.73639	-3.35278
0.670885	4.29244		1.14749	-3.19118		1.33681	-3.39645		1.29363	-3.61868		1.05614	-3.72284		1.2689	-3.63895		1.28478	-3.37797		1.17491	-3.52039		-0.0331337	4.57892		1.7358	-3.3464
0.402202	4.27527		1.1473	-3.18478		1.34305	-3.38987		1.30069	-3.613		1.05613	-3.71643		1.27517	-3.63241		1.28467	-3.37156		1.18114	-3.51381		-0.0395429	4.57903		1.74159	-3.33943
0.395805	4.27486		1.15351	-3.17817		1.34929	-3.38329		1.30776	-3.60732		1.05612	-3.71002		1.28145	-3.62587		1.29097	-3.36504		1.18097	-3.5074		-0.0459521	4.57915		1.741	-3.33304
0.389408	4.27445		1.15331	-3.17177		1.34912	-3.37689		1.30845	-3.60094		1.06252	-3.7036		1.28132	-3.61946		1.29086	-3.35863		1.18721	-3.50082		-0.0523613	4.57927		1.7468	-3.32607
0.383011	4.27404		1.15952	-3.16516		1.35536	-3.37031		1.31552	-3.59526		1.06251	-3.69719		1.2876	-3.61292		1.29715	-3.35211		1.19344	-3.49424		-0.0587705	4.57938		1.74621	-3.31969
0.376614	4.27363		1.15933	-3.15876		1.35519	-3.3639		1.31621	-3.58889		1.06891	-3.69077		1.29388	-3.60638		1.29704	-3.3457		1.19327	-3.48783		-0.0651797	4.5795		1.752	-3.31272
0.370216	4.27322		1.16554	-3.15215		1.36143	-3.35732		1.32328	-3.58321		1.0689	-3.68436		1.30016	-3.59984		1.30334	-3.33918		1.19951	-3.48125		-0.289502	4.58355		1.75141	-3.30633
0.664079	4.29843		1.16535	-3.14575		1.36126	-3.35092		1.33034	-3.57753		1.0753	-3.67794		1.30003	-3.59343		1.30323	-3.33277		1.19934	-3.47484		-0.295911	4.58366		1.75721	-3.29936
0.657682	4.29802		1.17156	-3.13914		1.3675	-3.34434		1.33104	-3.57116		1.07529	-3.67153		1.3063	-3.58689		1.30953	-3.32625		1.20557	-3.46826		-0.302321	4.58378		1.763	-3.29239
0.651285	4.29761		1.17136	-3.13274		1.36733	-3.33793		1.3381	-3.56548		1.08169	-3.66511		1.31258	-3.58035		1.30942	-3.31984		1.2054	-3.46186		-0.30873	4.5839		1.76241	-3.286
0.644887	4.2972		1.17758	-3.12613		1.37357	-3.33135		1.33879	-3.55911		1.08168	-3.6587		1.31245	-3.57395		1.31571	-3.31332		1.21163	-3.45528		-0.315139	4.58401		1.7682	-3.27903
0.63849	4.29679		1.17738	-3.11973		1.3734	-3.32495		1.34586	-3.55343		1.08808	-3.65228		1.31873	-3.56741		1.3156	-3.30691		1.21787	-3.4487		-0.321548	4.58413		1.76761	-3.27265
0.632093	4.29638		1.18359	-3.11313		1.37964	-3.31837		1.35293	-3.54775		1.08807	-3.64587		1.32501	-3.56087		1.3219	-3.30039		1.2177	-3.44229		-0.327957	4.58424		1.77341	-3.26568
0.452971	4.28494		1.1834	-3.10672		1.37947	-3.31196		1.35362	-3.54138		1.09447	-3.63945		1.33128	-3.55433		1.3282	-3.29387		1.22393	-3.43571		-0.334367	4.58436		1.77282	-3.25929
0.446574	4.28453		1.18961	-3.10012		1.38571	-3.30538		1.36068	-3.5357		1.09446	-3.63304		1.33115	-3.54792		1.32809	-3.28746		1.22376	-3.4293		-0.340776	4.58448		1.77861	-3.25232
0.440177	4.28412		1.19582	-3.09351		1.39195	-3.29881		1.36138	-3.52932		1.09445	-3.62663		1.33743	-3.54138		1.33439	-3.28094		1.23	-3.42272		-0.347185	4.58459		1.77802	-3.24594
0.43378	4.28371		1.19563	-3.08711		1.39178	-3.2924		1.36844	-3.52364		1.10085	-3.62021		1.34371	-3.53484		1.33428	-3.27453		1.22983	-3.41631		-0.0714732	4.58602		1.78382	-3.23896
0.427382	4.2833		1.20184	-3.0805		1.39802	-3.28582		1.37551	-3.51796		1.10084	-3.6138		1.34999	-3.5283		1.34057	-3.26801		1.23606	-3.40973		-0.0778824	4.58614		1.78323	-3.23258
0.420985	4.28289		1.20165	-3.0741		1.39785	-3.27941		1.3762	-3.51159		1.10724	-3.60738		1.34986	-3.52189		1.34046	-3.2616		1.23589	-3.40332		-0.0842916	4.58625		1.78902	-3.22561
0.414588	4.28248		1.20786	-3.06749		1.40409	-3.27284		1.38327	-3.50591		1.10723	-3.60097		1.35614	-3.51535		1.34676	-3.25508		1.24213	-3.39674		-0.0907008	4.58637		1.78843	-3.21923
0.408191	4.28208		1.20766	-3.06109		1.40392	-3.26643		1.38396	-3.49954		1.11363	-3.59455		1.36241	-3.50881		1.34665	-3.24867		1.24836	-3.39016		-0.09711	4.58649		1.79422	-3.21225
0.625287	4.30237		1.21388	-3.05448		1.41016	-3.25985		1.39103	-3.49386		1.11362	-3.58814		1.36228	-3.5024		1.35295	-3.24215		1.24819	-3.38376		-0.103519	4.5866		1.79363	-3.20587
0.61889	4.30196		1.21368	-3.04808		1.40999	-3.25344		1.39809	-3.48818		1.12002	-3.58171		1.36856	-3.49586		1.35284	-3.23574		1.25442	-3.37718		-0.109928	4.58672		1.79943	-3.1989
0.612492	4.30156		1.21989	-3.04148		1.41623	-3.24687		1.39879	-3.48181		1.12001	-3.5753		1.37484	-3.48932		1.35913	-3.22922		1.25425	-3.37077		-0.116338	4.58683		1.80522	-3.19192
0.606095	4.30115		1.2197	-3.03507		1.41606	-3.24046		1.40585	-3.47613		1.12	-3.56889		1.38112	-3.48278		1.35902	-3.22281		1.26049	-3.36419		-0.122747	4.58695		1.80463	-3.18554
0.599698	4.30074		1.22591	-3.02847		1.4223	-3.23388		1.40654	-3.46975		1.1264	-3.56247		1.38099	-3.47637		1.36532	-3.21629		1.26032	-3.35778		-0.129156	4.58706		1.81043	-3.17857
0.593301	4.30033		1.22572	-3.02206		1.42213	-3.22747		1.41361	-3.46408		1.12639	-3.55606		1.38726	-3.46983		1.37162	-3.20977		1.26655	-3.3512		-0.135565	4.58718		1.80984	-3.17219
0.510137	4.29501		1.23193	-3.01546		1.42837	-3.2209		1.42068	-3.4584		1.1328	-3.54964		1.39354	-3.46329		1.37151	-3.20336		1.26638	-3.34479		-0.141975	4.5873		1.81563	-3.16521
0.50374	4.29461		1.23173	-3.00905		1.4282	-3.21449		1.42137	-3.45202		1.13279	-3.54323		1.39982	-3.45675		1.37781	-3.19684		1.27262	-3.33821		-0.148384	4.58741		1.81504	-3.15883
0.497343	4.2942		1.23795	-3.00245		1.43444	-3.20791		1.42843	-3.44634		1.13919	-3.53681		1.39969	-3.45034		1.3777	-3.19043		1.27244	-3.3318		-0.154793	4.58753		1.82083	-3.15186
0.490946	4.29379		1.23775	-2.99604		1.43427	-3.2015		1.42913	-3.43997		1.13918	-3.5304		1.40597	-3.4438		1.38399	-3.18391		1.27868	-3.32522		-0.161202	4.58764		1.82024	-3.14547
0.484548	4.29338		1.24396	-2.98944		1.44051	-3.19493		1.43619	-3.43429		1.14558	-3.52398		1.41225	-3.43726		1.38388	-3.1775		1.27851	-3.31882		-0.167611	4.58776		1.82604	-3.1385
0.478151	4.29297		1.24377	-2.98303		1.44034	-3.18852		1.44326	-3.42861		1.14557	-3.51757		1.41211	-3.43086		1.39018	-3.17098		1.28474	-3.31224		-0.174021	4.58787		1.82545	-3.13212
0.471754	4.29256		1.24998	-2.97643		1.44658	-3.18194		1.44395	-3.42224		1.14556	-3.51116		1.41839	-3.42432		1.39007	-3.16457		1.28457	-3.30583		-0.18043	4.58799		1.83124	-3.12515
0.465357	4.29215		1.24978	-2.97002		1.45282	-3.17536		1.45102	-3.41656		1.15196	-3.50474		1.42467	-3.41778		1.39637	-3.15805		1.29081	-3.29925		-0.186839	4.58811		1.83704	-3.11817
0.45896	4.29174		1.256	-2.96342		1.45265	-3.16896		1.45171	-3.41019		1.15195	-3.49833		1.43095	-3.41124		1.39626	-3.15164		1.29063	-3.29284		-0.193248	4.58822		1.83645	-3.11179
0.586495	4.30632		1.2558	-2.95701		1.45889	-3.16238		1.45878	-3.40451		1.15835	-3.49191		1.43082	-3.40483		1.40255	-3.14512		1.29687	-3.28626		-0.199657	4.58834		1.84224	-3.10482
0.580098	4.30591		1.26201	-2.95041		1.45872	-3.15597		1.45947	-3.39813		1.15834	-3.4855		1.4371	-3.39829		1.40244	-3.13871		1.2967	-3.27985		-0.206067	4.58845		1.84165	-3.09843
0.5737	4.3055		1.26182	-2.944		1.46496	-3.14939		1.46653	-3.39245		1.16474	-3.47908		1.44337	-3.39175		1.40874	-3.13219		1.30293	-3.27327		-0.212476	4.58857		1.84744	-3.09146
0.567303	4.30509		1.26803	-2.9374		1.46479	-3.14299		1.4736	-3.38677		1.16473	-3.47267		1.44965	-3.38521		1.40863	-3.12578		1.30276	-3.26686		-0.218885	4.58868		1.84685	-3.08508
0.560906	4.30468		1.27424	-2.9308		1.47103	-3.13641		1.47429	-3.3804		1.16472	-3.46626		1.44952	-3.3788		1.41493	-3.11926		1.309	-3.26028		-0.225294	4.5888		1.85265	-3.07811
0.554509	4.30427		1.27405	-2.92439		1.47086	-3.13		1.48136	-3.37472		1.17112	-3.45984		1.4558	-3.37226		1.41482	-3.11286		1.30882	-3.25388		-0.231703	4.58892		1.85206	-3.07172
0.548112	4.30386		1.28026	-2.91779		1.4771	-3.12342		1.48205	-3.36835		1.17111	-3.45343		1.46208	-3.36572		1.42112	-3.10633		1.31506	-3.2473		-0.238113	4.58903		1.85785	-3.06475
0.541714	4.30346		1.28007	-2.91138		1.48334	-3.11685		1.48912	-3.36267		1.17751	-3.44701		1.46195	-3.35931		1.421	-3.09993		1.31489	-3.24089		-0.244522	4.58915		1.85726	-3.05837
0.535317	4.30305		1.28628	-2.90478		1.48317	-3.11044		1.48981	-3.3563		1.1775	-3.4406		1.46823	-3.35277		1.4273	-3.0934		1.32112	-3.23431		-0.250931	4.58926		1.86306	-3.05139
0.52892	4.30264		1.28608	-2.89837		1.48941	-3.10386		1.49688	-3.35062		1.1839	-3.43418		1.4745	-3.34623		1.42719	-3.087		1.32095	-3.2279		-0.25734	4.58938		1.86885	-3.04442
0.522523	4.30223		1.2923	-2.89177		1.48924	-3.09745		1.49757	-3.34424		1.18389	-3.42777		1.48078	-3.33969		1.43349	-3.08048		1.32719	-3.22132		-0.26375	4.5895		1.86826	-3.03804
0.516126	4.30182		1.2921	-2.88536		1.49548	-3.09088		1.50464	-3.33857		1.18388	-3.42136		1.48065	-3.33328		1.43979	-3.07395		1.32702	-3.21491		-0.270159	4.58961		1.87405	-3.03107
1.653	-3.4363		1.29831	-2.87876		1.49531	-3.08447		1.50533	-3.33219		1.19028	-3.41494		1.48693	-3.32674		1.43968	-3.06755		1.33325	-3.20833		-0.276568	4.58973		1.87346	-3.02468
1.65899	-3.42949		1.30453	-2.87216		1.50155	-3.07789		1.51239	-3.32651		1.19027	-3.40853		1.49321	-3.3202		1.44597	-3.06102		1.33308	-3.20192		-0.282977	4.58984		1.87926	-3.01771
1.65858	-3.42309		1.30433	-2.86575		1.50779	-3.07132		1.51309	-3.32014		1.19667	-3.40211		1.49308	-3.31379		1.44586	-3.05462		1.33932	-3.19534		1.04624	-3.81374		1.88505	-3.01074
1.66457	-3.41629		1.31054	-2.85915		1.50762	-3.06491		1.52015	-3.31446		1.19666	-3.3957		1.49935	-3.30725		1.45216	-3.0481		1.33914	-3.18894		1.04635	-3.80733		1.88446	-3.00436
1.67056	-3.40948		1.31035	-2.85274		1.51386	-3.05833		1.52085	-3.30809		1.20306	-3.38928		1.50563	-3.30071		1.45205	-3.04169		1.34538	-3.18235		1.05288	-3.80104		1.89026	-2.99738
1.67655	-3.40268		1.31656	-2.84614		1.51369	-3.05192		1.52791	-3.30241		1.20305	-3.38287		1.5055	-3.29431		1.45835	-3.03517		1.34521	-3.17595		1.053	-3.79463		1.88967	-2.991
1.67614	-3.39628		1.31637	-2.83973		1.51993	-3.04535		1.5286	-3.29604		1.20304	-3.37646		1.51178	-3.28777		1.45824	-3.02876		1.35144	-3.16937		1.05311	-3.78822		1.89546	-2.98403
1.68213	-3.38947		1.32258	-2.83313		1.51976	-3.03894		1.53567	-3.29036		1.20944	-3.37004		1.51806	-3.28123		1.46454	-3.02224		1.35127	-3.16296		1.05964	-3.78192		1.89487	-2.97764
1.68812	-3.38267		1.32238	-2.82672		1.526	-3.03236		1.53636	-3.28398		1.20943	-3.36363		1.51793	-3.27482		1.46442	-3.01583		1.35751	-3.15638		1.05975	-3.77552		1.90066	-2.97067
1.6941	-3.37586		1.32859	-2.82012		1.53224	-3.02578		1.54343	-3.2783		1.21583	-3.35721		1.5242	-3.26828		1.47072	-3.00931		1.35733	-3.14997		1.06628	-3.76922		1.90646	-2.9637
1.6937	-3.36946		1.3284	-2.81371		1.53207	-3.01938		1.54412	-3.27193		1.21582	-3.3508		1.52407	-3.26187		1.47061	-3.0029		1.36357	-3.14339		1.06639	-3.76281		1.90587	-2.95732
1.69968	-3.36266		1.33461	-2.80711		1.53831	-3.0128		1.55119	-3.26625		1.22222	-3.34438		1.53035	-3.25533		1.47691	-2.99638		1.3634	-3.13698		1.06651	-3.7564		1.91166	-2.95034
1.70567	-3.35585		1.34082	-2.80051		1.53814	-3.00639		1.55188	-3.25988		1.22221	-3.33797		1.53022	-3.24892		1.4768	-2.98997		1.36963	-3.1304		1.07303	-3.75011		1.91107	-2.94396
1.70526	-3.34945		1.34063	-2.7941		1.54438	-2.99981		1.55895	-3.2542		1.22861	-3.33155		1.5365	-3.24238		1.4831	-2.98345		1.36946	-3.12399		1.07315	-3.7437		1.91687	-2.93699
1.71125	-3.34265		1.34684	-2.7875		1.54421	-2.9934		1.55964	-3.24783		1.2286	-3.32514		1.53637	-3.23597		1.48298	-2.97704		1.3757	-3.11741		1.07326	-3.73729		1.91628	-2.9306
1.71724	-3.33584		1.34665	-2.78109		1.55045	-2.98683		1.56671	-3.24215		1.22859	-3.31872		1.54265	-3.22943		1.48928	-2.97052		1.37552	-3.11101		1.07979	-3.731		1.92207	-2.92363
1.72323	-3.32904		1.35286	-2.77449		1.55028	-2.98042		1.5674	-3.23577		1.23499	-3.3123		1.54252	-3.22302		1.48917	-2.96411		1.38176	-3.10443		1.07991	-3.72459		1.92786	-2.91666
1.72282	-3.32264		1.35266	-2.76808		1.55652	-2.97384		1.57446	-3.23009		1.23498	-3.30589		1.54879	-3.21648		1.49547	-2.95759		1.38159	-3.09802		1.08002	-3.71818		1.92727	-2.91028
1.72881	-3.31583		1.35888	-2.76148		1.55635	-2.96743		1.57516	-3.22372		1.24138	-3.29947		1.54866	-3.21007		1.49536	-2.95118		1.38782	-3.09144		1.08655	-3.71189		1.93307	-2.9033
1.7348	-3.30903		1.35868	-2.75507		1.56259	-2.96086		1.58222	-3.21804		1.24137	-3.29306		1.55494	-3.20353		1.50166	-2.94466		1.38765	-3.08503		1.08666	-3.70548		1.93248	-2.89692
1.73439	-3.30263		1.36489	-2.74847		1.56883	-2.95428		1.58292	-3.21167		1.24777	-3.28664		1.55481	-3.19713		1.50155	-2.93825		1.39389	-3.07845		1.08678	-3.69907		1.93827	-2.88995
1.74038	-3.29582		1.3647	-2.74206		1.56866	-2.94787		1.58998	-3.20599		1.24776	-3.28023		1.56109	-3.19059		1.50784	-2.93173		1.39372	-3.07204		1.08689	-3.69266		1.93768	-2.88356
1.74636	-3.28902		1.37091	-2.73546		1.5749	-2.9413		1.59068	-3.19962		1.24775	-3.27382		1.56096	-3.18418		1.50773	-2.92532		1.39995	-3.06546		1.09342	-3.68637		1.94348	-2.87659
1.74596	-3.28262		1.37072	-2.72905		1.57473	-2.93489		1.59774	-3.19394		1.25415	-3.2674		1.56724	-3.17764		1.51403	-2.9188		1.39978	-3.05905		1.09353	-3.67996		1.94927	-2.86962
1.75194	-3.27581		1.37693	-2.72245		1.58097	-2.92831		1.59843	-3.18756		1.25414	-3.26099		1.57351	-3.1711		1.51392	-2.91239		1.40601	-3.05247		1.09365	-3.67355		1.94868	-2.86324
1.75793	-3.26901		1.37673	-2.71604		1.5808	-2.9219		1.6055	-3.18189		1.26054	-3.25457		1.57338	-3.16469		1.52022	-2.90587		1.40584	-3.04607		1.09377	-3.66714		1.95447	-2.85626
1.75752	-3.26261		1.38295	-2.70944		1.58704	-2.91533		1.60619	-3.17551		1.26053	-3.24816		1.57966	-3.15815		1.52011	-2.89946		1.41208	-3.03949		1.10029	-3.66084		1.95388	-2.84988
1.76351	-3.2558		1.38916	-2.70284		1.58687	-2.90892		1.61326	-3.16983		1.26693	-3.24174		1.57953	-3.15174		1.5264	-2.89294		1.41191	-3.03308		1.10041	-3.65444		1.95968	-2.84291
1.7695	-3.249		1.38896	-2.69643		1.59311	-2.90234		1.61395	-3.16346		1.26692	-3.23533		1.58581	-3.1452		1.52629	-2.88653		1.41814	-3.0265		1.10052	-3.64803		1.95909	-2.83652
1.76909	-3.2426		1.39518	-2.68983		1.59294	-2.89593		1.62102	-3.15778		1.27332	-3.22891		1.58568	-3.13879		1.53259	-2.88001		1.41797	-3.02009		1.10064	-3.64162		1.96488	-2.82955
1.77508	-3.23579		1.39498	-2.68342		1.59918	-2.88936		1.62808	-3.1521		1.27331	-3.2225		1.59195	-3.13225		1.53248	-2.8736		1.42421	-3.01351		1.10716	-3.63532		1.97067	-2.82258
1.78107	-3.22899		1.40119	-2.67682		1.59901	-2.88295		1.62878	-3.14573		1.2733	-3.21609		1.59182	-3.12584		1.53878	-2.86708		1.42403	-3.0071		1.10728	-3.62891		1.97009	-2.8162
1.78066	-3.22259		1.401	-2.67041		1.60525	-2.87637		1.63584	-3.14005		1.2797	-3.20967		1.5981	-3.1193		1.53867	-2.86067		1.43027	-3.00052		1.10739	-3.6225		1.97588	-2.80922
1.78665	-3.21579		1.40721	-2.66381		1.61149	-2.86979		1.63653	-3.13368		1.27969	-3.20326		1.59797	-3.11289		1.54497	-2.85415		1.43651	-2.99394		1.10751	-3.6161		1.97529	-2.80284
1.79264	-3.20898		1.40702	-2.6574		1.61132	-2.86339		1.6436	-3.128		1.28609	-3.19684		1.60425	-3.10635		1.54485	-2.84774		1.43633	-2.98753		1.11404	-3.6098		1.98108	-2.79587
1.79223	-3.20258		1.41323	-2.6508		1.61756	-2.85681		1.64429	-3.12162		1.28608	-3.19043		1.60412	-3.09994		1.55115	-2.84122		1.44257	-2.98095		1.11415	-3.60339		1.98049	-2.78949
1.79822	-3.19578		1.41303	-2.64439		1.61739	-2.8504		1.65136	-3.11594		1.29248	-3.18401		1.6104	-3.0934		1.55104	-2.83481		1.4424	-2.97455		1.11427	-3.59698		1.98629	-2.78251
1.79781	-3.18938		1.41924	-2.63779		1.62363	-2.84382		1.65205	-3.10957		1.29247	-3.1776		1.61027	-3.087		1.55734	-2.82829		1.44863	-2.96797		1.11438	-3.59057		1.99208	-2.77554
1.80379	-3.18257		1.41905	-2.63138		1.62346	-2.83742		1.65912	-3.10389		1.29887	-3.17118		1.61654	-3.08046		1.55723	-2.82188		1.44846	-2.96156		1.12091	-3.58428		1.99149	-2.76916
1.80978	-3.17577		1.42526	-2.62478		1.6297	-2.83084		1.65981	-3.09752		1.29886	-3.16477		1.61641	-3.07405		1.55712	-2.81547		1.4547	-2.95498		1.12102	-3.57787		1.99728	-2.76218
1.80937	-3.16937		1.42507	-2.61837		1.62953	-2.82443		1.66688	-3.09184		1.29885	-3.15836		1.62269	-3.06751		1.56342	-2.80895		1.46093	-2.9484		1.12114	-3.57146		1.99669	-2.7558
1.81536	-3.16256		1.43128	-2.61177		1.63577	-2.81785		1.66757	-3.08547		1.30525	-3.15194		1.62256	-3.0611		1.5633	-2.80254		1.46076	-2.94199		1.12766	-3.56517		2.00249	-2.74883
1.81495	-3.15617		1.43108	-2.60536		1.6356	-2.81145		1.67464	-3.07979		1.30524	-3.14553		1.62884	-3.05456		1.5696	-2.79602		1.467	-2.93541		1.12778	-3.55876		2.0019	-2.74245
1.82094	-3.14936		1.4373	-2.59876		1.64184	-2.80487		1.67533	-3.07341		1.31164	-3.13911		1.63512	-3.04802		1.56949	-2.78961		1.46682	-2.929		1.1279	-3.55235		2.00769	-2.73547
1.82693	-3.14255		1.44351	-2.59216		1.64167	-2.79846		1.68239	-3.06773		1.31163	-3.1327		1.63499	-3.04161		1.57579	-2.78309		1.47306	-2.92242		1.13442	-3.54606		2.01349	-2.7285
1.82652	-3.13616		1.44331	-2.58575		1.64791	-2.79188		1.68309	-3.06136		1.31803	-3.12628		1.64126	-3.03507		1.57568	-2.77668		1.47289	-2.91601		1.13454	-3.53965		2.0129	-2.72212
1.83251	-3.12935		1.44953	-2.57915		1.65415	-2.78531		1.69015	-3.05568		1.31802	-3.11987		1.64113	-3.02866		1.58198	-2.77016		1.47912	-2.90943		1.13465	-3.53324		2.01869	-2.71514
1.8321	-3.12295		1.44933	-2.57274		1.65398	-2.7789		1.69085	-3.04931		1.32442	-3.11345		1.64741	-3.02212		1.58186	-2.76375		1.47895	-2.90303		1.14118	-3.52695		2.02448	-2.70817
1.83809	-3.11615		1.45554	-2.56614		1.66022	-2.77232		1.69791	-3.04363		1.32441	-3.10704		1.64728	-3.01571		1.58816	-2.75723		1.48519	-2.89645		1.14129	-3.52054		2.02389	-2.70179
1.84408	-3.10934		1.45535	-2.55973		1.66005	-2.76591		1.6986	-3.03726		1.3244	-3.10063		1.65356	-3.00917		1.58805	-2.75082		1.49142	-2.88987		1.14141	-3.51413		2.02969	-2.69482
1.84367	-3.10294		1.46156	-2.55313		1.66629	-2.75934		1.70567	-3.03158		1.3308	-3.09421		1.65343	-3.00276		1.59435	-2.7443		1.49125	-2.88346		1.14793	-3.50783		2.0291	-2.68843
1.84966	-3.09614		1.46137	-2.54672		1.66612	-2.75293		1.70636	-3.0252		1.33079	-3.0878		1.65971	-2.99622		1.59424	-2.73789		1.49749	-2.87688		1.14805	-3.50142		2.03489	-2.68146
1.84925	-3.08974		1.46758	-2.54012		1.67236	-2.74635		1.71343	-3.01953		1.33719	-3.08138		1.65957	-2.98982		1.60054	-2.73137		1.49731	-2.87047		1.14817	-3.49502		2.0343	-2.67508
1.85524	-3.08294		1.46738	-2.53371		1.67219	-2.73994		1.71412	-3.01315		1.33718	-3.07497		1.66585	-2.98328		1.60043	-2.72496		1.50355	-2.86389		1.15469	-3.48872		2.0401	-2.6681
1.86123	-3.07613		1.4736	-2.52711		1.67843	-2.73337		1.72119	-3.00747		1.34358	-3.06855		1.66572	-2.97687		1.60672	-2.71844		1.50338	-2.85748		1.15481	-3.48231		2.04589	-2.66113
1.86082	-3.06973		1.4734	-2.5207		1.67826	-2.72696		1.72188	-3.0011		1.34357	-3.06213		1.672	-2.97033		1.60661	-2.71203		1.50961	-2.8509		1.15492	-3.4759		2.0453	-2.65475
1.8668	-3.06293		1.47961	-2.5141		1.6845	-2.72038		1.72257	-2.99473		1.34997	-3.05571		1.67187	-2.96392		1.61291	-2.70551		1.51585	-2.84432		1.16145	-3.46961		2.05109	-2.64778
1.8664	-3.05653		1.47942	-2.50769		1.68433	-2.71397		1.72964	-2.98905		1.34996	-3.0493		1.67815	-2.95738		1.6128	-2.6991		1.51568	-2.83791		1.16156	-3.4632		2.0505	-2.64139
1.87238	-3.04972		1.48563	-2.50109		1.69057	-2.7074		1.73033	-2.98268		1.34995	-3.04289		1.67802	-2.95097		1.6191	-2.69258		1.52191	-2.83133		1.16168	-3.45679		2.0563	-2.63442
1.87198	-3.04333		1.48544	-2.49468		1.6904	-2.70099		1.7374	-2.977		1.35635	-3.03647		1.68429	-2.94443		1.61899	-2.68617		1.52174	-2.82493		1.1682	-3.4505		2.05571	-2.62804
1.87796	-3.03652		1.49165	-2.48808		1.69664	-2.69441		1.73809	-2.97062		1.35634	-3.03006		1.68416	-2.93802		1.62528	-2.67965		1.52798	-2.81835		1.16832	-3.44409		2.0615	-2.62107
1.88395	-3.02971		1.49145	-2.48167		1.69647	-2.688		1.74516	-2.96494		1.36274	-3.02364		1.69044	-2.93148		1.62517	-2.67324		1.5278	-2.81194		1.17484	-3.4378		2.06091	-2.61468
1.88354	-3.02332		1.49767	-2.47507		1.70271	-2.68143		1.74585	-2.95857		1.36273	-3.01723		1.69031	-2.92507		1.63147	-2.66672		1.53404	-2.80536		1.17496	-3.43139		2.06671	-2.60771
1.88953	-3.01651		1.50388	-2.46847		1.70254	-2.67502		1.75292	-2.95289		1.36272	-3.01082		1.69659	-2.91853		1.63136	-2.66031		1.53387	-2.79895		1.17508	-3.42498		2.06612	-2.60133
1.88912	-3.01011		1.50368	-2.46206		1.70878	-2.66844		1.75361	-2.94652		1.36912	-3.0044		1.69646	-2.91212		1.63766	-2.65379		1.5401	-2.79237		1.1816	-3.41868		2.07191	-2.59435
1.89511	-3.00331		1.50989	-2.45546		1.70861	-2.66203		1.76068	-2.94084		1.36911	-2.99799		1.70274	-2.90558		1.63755	-2.64738		1.53993	-2.78596		1.18172	-3.41227		2.07132	-2.58797
1.8947	-2.99691		1.5097	-2.44905		1.70844	-2.65563		1.76137	-2.93447		1.37551	-2.99157		1.70261	-2.89917		1.63744	-2.64097		1.54617	-2.77938		1.18183	-3.40587		2.07711	-2.581
1.90069	-2.9901		1.51591	-2.44245		1.71468	-2.64905		1.76843	-2.92879		1.3755	-2.98516		1.70888	-2.89263		1.64373	-2.63445		1.54599	-2.77297		1.18836	-3.39957		2.07652	-2.57462
1.90028	-2.98371		1.51572	-2.43604		1.71451	-2.64264		1.76913	-2.92241		1.38191	-2.97874		1.70875	-2.88623		1.64362	-2.62804		1.55223	-2.76639		1.18847	-3.39316		2.08232	-2.56764
1.90627	-2.9769		1.52193	-2.42944		1.72075	-2.63606		1.77619	-2.91673		1.3819	-2.97233		1.71503	-2.87969		1.64992	-2.62152		1.55206	-2.75998		1.18859	-3.38675		2.08173	-2.56126
1.90586	-2.9705		1.52173	-2.42303		1.72058	-2.62966		1.77689	-2.91036		1.38189	-2.96592		1.7149	-2.87328		1.64981	-2.61512		1.55829	-2.7534		1.19511	-3.38046		2.08752	-2.55429
1.91185	-2.9637		1.52795	-2.41643		1.72682	-2.62308		1.78395	-2.90468		1.38829	-2.9595		1.72118	-2.86674		1.65611	-2.60859		1.56453	-2.74682		1.19523	-3.37405		2.08693	-2.5479
1.91784	-2.95689		1.52775	-2.41002		1.72665	-2.61667		1.78464	-2.89831		1.38828	-2.95309		1.72105	-2.86033		1.656	-2.60219		1.56436	-2.74042		1.20175	-3.36776		2.09273	-2.54093
1.91743	-2.95049		1.53396	-2.40342		1.73289	-2.61009		1.79171	-2.89263		1.39468	-2.94667		1.72732	-2.85379		1.6623	-2.59566		1.57059	-2.73384		1.20187	-3.36135		2.09214	-2.53455
1.92342	-2.94369		1.53377	-2.39701		1.73272	-2.60369		1.7924	-2.88626		1.39467	-2.94026		1.72719	-2.84738		1.66218	-2.58926		1.57042	-2.72743		1.20199	-3.35494		2.09793	-2.52758
1.92301	-2.93729		1.53998	-2.39041		1.73896	-2.59711		1.79947	-2.88058		1.39466	-2.93385		1.73347	-2.84084		1.66848	-2.58274		1.57666	-2.72085		1.20851	-3.34865		2.09734	-2.52119
1.929	-2.93048		1.53979	-2.384		1.73879	-2.5907		1.80016	-2.8742		1.40106	-2.92743		1.73334	-2.83443		1.66837	-2.57633		1.57648	-2.71444		1.20863	-3.34224		2.10313	-2.51422
1.92859	-2.92409		1.546	-2.3774		1.74503	-2.58412		1.80723	-2.86852		1.40105	-2.92102		1.73962	-2.82789		1.67467	-2.56981		1.58272	-2.70786		1.20874	-3.33583		2.10254	-2.50784
1.93458	-2.91728		1.5458	-2.371		1.74486	-2.57772		1.80792	-2.86215		1.40745	-2.9146		1.73949	-2.82148		1.67456	-2.5634		1.58255	-2.70145		1.21527	-3.32953		2.10834	-2.50086
1.93417	-2.91088		1.55202	-2.36439		1.7511	-2.57114		1.81499	-2.85647		1.40744	-2.90819		1.74577	-2.81494		1.68086	-2.55688		1.58878	-2.69487		1.21538	-3.32312		2.10775	-2.49448
1.94016	-2.90408		1.55182	-2.35799		1.75093	-2.56473		1.81568	-2.8501		1.40743	-2.90178		1.74564	-2.80853		1.68074	-2.55047		1.58861	-2.68846		1.2155	-3.31672		2.11354	-2.48751
1.93975	-2.89768		1.55803	-2.35138		1.75717	-2.55815		1.82275	-2.84442		1.41383	-2.89536		1.75191	-2.80199		1.68704	-2.54395		1.59485	-2.68188		1.22202	-3.31042		2.11295	-2.48113
1.94574	-2.89087		1.55784	-2.34498		1.757	-2.55175		1.82344	-2.83805		1.41382	-2.88895		1.75819	-2.79545		1.68693	-2.53754		1.59468	-2.67548		1.22214	-3.30401		2.11875	-2.47415
1.94533	-2.88448		1.56405	-2.33837		1.76324	-2.54517		1.8305	-2.83237		1.41381	-2.88254		1.75806	-2.78905		1.69323	-2.53102		1.60091	-2.6689		1.22866	-3.29772		2.11816	-2.46777
1.95132	-2.87767		1.56386	-2.33197		1.76307	-2.53876		1.8312	-2.826		1.42021	-2.87612		1.76434	-2.78251		1.69312	-2.52461		1.60074	-2.66249		1.22878	-3.29131		2.12395	-2.4608
1.95091	-2.87127		1.57007	-2.32536		1.76931	-2.53218		1.83189	-2.81962		1.4202	-2.86971		1.76421	-2.7761		1.69942	-2.51809		1.60057	-2.65608		1.2289	-3.2849		2.12336	-2.45441
1.95689	-2.86447		1.57628	-2.31876		1.76914	-2.52578		1.83896	-2.81394		1.42019	-2.8633		1.77049	-2.76956		1.69931	-2.51168		1.6068	-2.6495		1.23542	-3.27861		2.12915	-2.44744
1.96288	-2.85766		1.57609	-2.31235		1.77538	-2.5192		1.83965	-2.80757		1.42659	-2.85688		1.77036	-2.76315		1.69919	-2.50527		1.60663	-2.64309		1.23554	-3.2722		2.12857	-2.44106
1.96247	-2.85126		1.5823	-2.30575		1.77521	-2.51279		1.84671	-2.80189		1.42658	-2.85047		1.77663	-2.75661		1.70549	-2.49875		1.61287	-2.63651		1.24206	-3.2659		2.13436	-2.43409
1.96846	-2.84446		1.5821	-2.29935		1.78145	-2.50621		1.84741	-2.79552		1.43298	-2.84405		1.7765	-2.7502		1.70538	-2.49234		1.61269	-2.6301		1.24218	-3.2595		2.13377	-2.4277
1.96805	-2.83806		1.58831	-2.29274		1.78128	-2.49981		1.85447	-2.78984		1.43297	-2.83764		1.78278	-2.74366		1.71168	-2.48582		1.61893	-2.62352		1.2487	-3.2532		2.13956	-2.42073
1.97404	-2.83126		1.58812	-2.28634		1.78752	-2.49323		1.85517	-2.78347		1.43296	-2.83123		1.78265	-2.73725		1.71157	-2.47941		1.61876	-2.61712		1.24882	-3.24679		2.13897	-2.41435
1.97363	-2.82486		1.59433	-2.27973		1.78735	-2.48682		1.85586	-2.77709		1.43936	-2.82481		1.78893	-2.73071		1.71787	-2.47289		1.62499	-2.61054		1.25534	-3.2405		2.14477	-2.40737
1.97962	-2.81805		1.59414	-2.27333		1.78718	-2.48041		1.86293	-2.77141		1.43935	-2.8184		1.7888	-2.7243		1.71776	-2.46648		1.62482	-2.60413		1.25546	-3.23409		2.14418	-2.40099
1.97921	-2.81166		1.60035	-2.26672		1.79342	-2.47384		1.86362	-2.76504		1.43934	-2.81199		1.79508	-2.71776		1.72405	-2.45996		1.63106	-2.59755		1.26198	-3.2278		2.14997	-2.39402
1.9852	-2.80485		1.60015	-2.26032		1.79325	-2.46743		1.87068	-2.75936		1.44574	-2.80557		1.79494	-2.71135		1.72394	-2.45355		1.63089	-2.59114		1.2621	-3.22139		2.14938	-2.38764
1.98479	-2.79845		1.60637	-2.25371		1.79949	-2.46085		1.87138	-2.75299		1.44573	-2.79915		1.80122	-2.70481		1.73024	-2.44703		1.63712	-2.58456		1.26862	-3.21509		2.14879	-2.38125
1.99078	-2.79165		1.60617	-2.24731		1.79932	-2.45444		1.87844	-2.74731		1.45213	-2.79273		1.8075	-2.69827		1.73013	-2.44062		1.63695	-2.57815		1.27515	-3.2088		2.15459	-2.37428
1.99037	-2.78525		1.61238	-2.2407		1.80556	-2.44787		1.87914	-2.74094		1.45212	-2.78632		1.80737	-2.69186		1.73643	-2.4341		1.64318	-2.57157		1.27527	-3.20239		2.154	-2.3679
1.99636	-2.77844		1.61219	-2.2343		1.80539	-2.44146		1.8862	-2.73526		1.45211	-2.77991		1.81365	-2.68532		1.73632	-2.42769		1.64301	-2.56516		1.28179	-3.1961		2.15341	-2.36151
1.99595	-2.77205		1.6184	-2.2277		1.81163	-2.43488		1.88689	-2.72888		1.45851	-2.77349		1.81352	-2.67892		1.74261	-2.42117		1.64925	-2.55858		1.28191	-3.18969		2.1592	-2.35454
2.00194	-2.76524		1.61821	-2.22129		1.81146	-2.42847		1.89396	-2.7232		1.4585	-2.76708		1.8198	-2.67238		1.7425	-2.41476		1.64908	-2.55218		1.28843	-3.1834		2.15861	-2.34816
2.00793	-2.75843		1.62442	-2.21469		1.8177	-2.4219		1.89465	-2.71683		1.4649	-2.76066		1.81966	-2.66597		1.74239	-2.40835		1.65531	-2.5456		1.28855	-3.17699		2.15802	-2.34177
2.00752	-2.75204		1.62422	-2.20828		1.81753	-2.41549		1.90172	-2.71115		1.46489	-2.75425		1.82594	-2.65943		1.74869	-2.40183		1.65514	-2.53919		1.29507	-3.17069		2.16381	-2.3348
2.01351	-2.74523		1.63044	-2.20168		1.82377	-2.40891		1.90241	-2.70478		1.46488	-2.74784		1.82581	-2.65302		1.74858	-2.39542		1.66138	-2.53261		1.3016	-3.1644		2.16323	-2.32842
2.0131	-2.73883		1.63024	-2.19527		1.8236	-2.4025		1.90311	-2.69841		1.47128	-2.74142		1.83209	-2.64648		1.75488	-2.3889		1.6612	-2.5262		1.30171	-3.15799		2.16902	-2.32145
2.01909	-2.73203		1.63645	-2.18867		1.82984	-2.39593		1.91017	-2.69273		1.47127	-2.73501		1.83196	-2.64007		1.75477	-2.38249		1.66744	-2.51962		1.30824	-3.1517		2.16843	-2.31506
2.01868	-2.72563		1.63626	-2.18226		1.82967	-2.38952		1.91086	-2.68635		1.47767	-2.72859		1.83824	-2.63353		1.75465	-2.37608		1.66727	-2.51321		1.30835	-3.14529		2.16784	-2.30868
2.02467	-2.71882		1.64247	-2.17566		1.82951	-2.38311		1.91793	-2.68067		1.47766	-2.72218		1.83811	-2.62712		1.76095	-2.36956		1.6735	-2.50663		1.31488	-3.13899		2.17363	-2.30171
2.02426	-2.71243		1.64228	-2.16925		1.83575	-2.37653		1.91862	-2.6743		1.47765	-2.71577		1.84438	-2.62058		1.76084	-2.36315		1.67333	-2.50022		1.31499	-3.13258		2.17304	-2.29532
2.03025	-2.70562		1.64208	-2.16284		1.83558	-2.37012		1.92569	-2.66862		1.48405	-2.70935		1.85066	-2.61404		1.76714	-2.35663		1.67316	-2.49382		1.32152	-3.12629		2.17245	-2.28894
2.02984	-2.69922		1.64829	-2.15624		1.84182	-2.36355		1.92638	-2.66225		1.48404	-2.70294		1.85053	-2.60763		1.76703	-2.35022		1.67939	-2.48724		1.32164	-3.11988		2.17825	-2.28197
2.03583	-2.69242		1.6481	-2.14983		1.84165	-2.35714		1.93345	-2.65657		1.49044	-2.69652		1.85681	-2.60109		1.76692	-2.34381		1.67922	-2.48083		1.32816	-3.11359		2.17766	-2.27559
2.03542	-2.68602		1.65431	-2.14323		1.84789	-2.35056		1.93414	-2.6502		1.49043	-2.69011		1.85668	-2.59468		1.77322	-2.33729		1.68546	-2.47425		1.32828	-3.10718		2.18345	-2.26861
2.04141	-2.67921		1.65412	-2.13682		1.84772	-2.34415		1.93483	-2.64382		1.49042	-2.6837		1.86296	-2.58814		1.7731	-2.33088		1.68529	-2.46784		1.3348	-3.10089		2.18286	-2.26223
2.041	-2.67282		1.66033	-2.13022		1.85396	-2.33758		1.9419	-2.63814		1.49682	-2.67728		1.86283	-2.58174		1.7794	-2.32436		1.69152	-2.46126		1.33492	-3.09448		2.18227	-2.25585
2.04698	-2.66601		1.66013	-2.12381		1.85379	-2.33117		1.94259	-2.63177		1.49681	-2.67087		1.8691	-2.5752		1.77929	-2.31795		1.69135	-2.45485		1.34144	-3.08818		2.18807	-2.24887
2.04658	-2.65961		1.65994	-2.11741		1.86003	-2.32459		1.94966	-2.62609		1.50321	-2.66445		1.86897	-2.56879		1.77918	-2.31154		1.69758	-2.44827		1.34156	-3.08177		2.18748	-2.24249
2.05256	-2.65281		1.66615	-2.1108		1.85986	-2.31818		1.95035	-2.61972		1.5032	-2.65804		1.87525	-2.56225		1.78548	-2.30502		1.69741	-2.44186		1.34808	-3.07548		2.19327	-2.23552
2.05216	-2.64641		1.66596	-2.1044		1.8661	-2.31161		1.95104	-2.61335		1.50319	-2.65163		1.87512	-2.55584		1.78537	-2.29861		1.70365	-2.43528		1.3482	-3.06907		2.19268	-2.22914
2.05814	-2.6396		1.67217	-2.09779		1.86593	-2.3052		1.95811	-2.60767		1.50959	-2.64521		1.8814	-2.5493		1.79167	-2.29209		1.70348	-2.42888		1.35472	-3.06278		2.19847	-2.22216
2.05773	-2.63321		1.67197	-2.09139		1.86576	-2.29879		1.9588	-2.60129		1.50958	-2.6388		1.88127	-2.54289		1.79155	-2.28568		1.70971	-2.4223		1.35484	-3.05637		2.19789	-2.21578
2.06372	-2.6264		1.67818	-2.08478		1.872	-2.29221		1.96587	-2.59562		1.50957	-2.63239		1.88755	-2.53635		1.79144	-2.27927		1.70954	-2.41589		1.36136	-3.05008		2.1973	-2.2094
2.06331	-2.62		1.67799	-2.07838		1.87183	-2.28581		1.96656	-2.58924		1.51597	-2.62597		1.88741	-2.52994		1.79774	-2.27275		1.71578	-2.40931		1.36148	-3.04367		2.20309	-2.20242
2.0693	-2.6132		1.6842	-2.07178		1.87807	-2.27923		1.97363	-2.58356		1.51596	-2.61956		1.89369	-2.5234		1.79763	-2.26635		1.7156	-2.4029		1.3616	-3.03726		2.2025	-2.19604
2.06889	-2.6068		1.68401	-2.06537		1.8779	-2.27282		1.97432	-2.57719		1.52236	-2.61314		1.89356	-2.51699		1.80393	-2.25982		1.72184	-2.39632		1.36812	-3.03096		2.20829	-2.18907
2.07488	-2.59999		1.68381	-2.05896		1.88414	-2.26624		1.97501	-2.57082		1.52235	-2.60673		1.89984	-2.51045		1.80382	-2.25342		1.72167	-2.38991		1.36824	-3.02455		2.2077	-2.18269
2.07447	-2.5936		1.69002	-2.05236		1.88397	-2.25984		1.98208	-2.56514		1.52234	-2.60032		1.89971	-2.50404		1.80371	-2.24701		1.7279	-2.38333		1.37476	-3.01826		2.20711	-2.1763
2.08046	-2.58679		1.68983	-2.04595		1.89021	-2.25326		1.98277	-2.55877		1.52874	-2.5939		1.90599	-2.4975		1.81	-2.24049		1.72773	-2.37692		1.37488	-3.01185		2.21291	-2.16933
2.08005	-2.58039		1.69604	-2.03935		1.89004	-2.24685		1.98984	-2.55309		1.52873	-2.58749		1.90586	-2.49109		1.80989	-2.23408		1.73397	-2.37034		1.3814	-3.00556		2.21232	-2.16295
2.08604	-2.57359		1.69585	-2.03294		1.88987	-2.24044		1.99053	-2.54671		1.53513	-2.58107		1.91213	-2.48455		1.81619	-2.22756		1.73379	-2.36394		1.38152	-2.99915		2.21811	-2.15597
2.08563	-2.56719		1.70206	-2.02634		1.89611	-2.23387		1.99122	-2.54034		1.53512	-2.57466		1.912	-2.47815		1.81608	-2.22115		1.74003	-2.35736		1.38804	-2.99286		2.21752	-2.14959
2.09162	-2.56038		1.70186	-2.01993		1.89594	-2.22746		1.99829	-2.53466		1.53511	-2.56825		1.91828	-2.47161		1.81597	-2.21474		1.73986	-2.35095		1.38816	-2.98645		2.21693	-2.14321
2.09121	-2.55399		1.70167	-2.01352		1.90218	-2.22088		1.99898	-2.52829		1.54151	-2.56183		1.91815	-2.4652		1.82227	-2.20822		1.74609	-2.34437		1.38827	-2.98004		2.22273	-2.13624
2.0972	-2.54718		1.70788	-2.00692		1.90201	-2.21447		2.00605	-2.52261		1.5415	-2.55542		1.92443	-2.45866		1.82216	-2.20181		1.74592	-2.33796		1.3948	-2.97374		2.22214	-2.12985
2.09679	-2.54078		1.70769	-2.00052		1.90184	-2.20806		2.00674	-2.51624		1.5479	-2.549		1.9243	-2.45225		1.82845	-2.19529		1.75216	-2.33138		1.39491	-2.96733		2.22793	-2.12288
2.10278	-2.53398		1.7139	-1.99391		1.90808	-2.20149		2.00743	-2.50986		1.54789	-2.54258		1.93058	-2.44571		1.82834	-2.18888		1.75199	-2.32497		1.40144	-2.96104		2.22734	-2.1165
2.10237	-2.52758		1.7137	-1.98751		1.90791	-2.19508		2.0145	-2.50418		1.54788	-2.53617		1.93045	-2.4393		1.82823	-2.18247		1.75822	-2.31839		1.40156	-2.95463		2.23313	-2.10952
2.10836	-2.52077		1.71992	-1.9809		1.90774	-2.18867		2.01519	-2.49781		1.55428	-2.52975		1.93672	-2.43276		1.83453	-2.17595		1.75805	-2.31198		1.40808	-2.94834		2.23255	-2.10314
2.10795	-2.51438		1.71972	-1.9745		1.91398	-2.18209		2.01589	-2.49144		1.55427	-2.52334		1.93659	-2.42635		1.83442	-2.16954		1.76428	-2.3054		1.4082	-2.94193		2.23196	-2.09676
2.11394	-2.50757		1.71953	-1.96809		1.91381	-2.17569		2.02295	-2.48576		1.55426	-2.51693		1.94287	-2.41981		1.84072	-2.16302		1.76411	-2.299		1.41472	-2.93564		2.23775	-2.08979
2.11353	-2.50117		1.72574	-1.96149		1.92005	-2.16911		2.02365	-2.47939		1.56066	-2.51051		1.94274	-2.4134		1.84061	-2.15661		1.77035	-2.29242		1.41484	-2.92923		2.23716	-2.0834
2.11952	-2.49437		1.72554	-1.95508		1.91988	-2.1627		2.03071	-2.47371		1.56065	-2.5041		1.94902	-2.40686		1.84049	-2.1502		1.77018	-2.28601		1.42136	-2.92293		2.24295	-2.07643
2.11911	-2.48797		1.73176	-1.94848		1.91971	-2.15629		2.0314	-2.46733		1.56705	-2.49768		1.94889	-2.40045		1.84679	-2.14368		1.77641	-2.27943		1.42148	-2.91652		2.24236	-2.07005
2.1251	-2.48116		1.73156	-1.94207		1.92595	-2.14972		2.0321	-2.46096		1.56704	-2.49127		1.95517	-2.39391		1.84668	-2.13727		1.77624	-2.27302		1.42159	-2.91011		2.24816	-2.06307
2.12469	-2.47477		1.73777	-1.93547		1.92578	-2.14331		2.03916	-2.45528		1.56703	-2.48486		1.95503	-2.38751		1.85298	-2.13075		1.78248	-2.26644		1.42812	-2.90382		2.24757	-2.05669
2.13068	-2.46796		1.73758	-1.92906		1.92561	-2.1369		2.03986	-2.44891		1.57343	-2.47844		1.96131	-2.38097		1.85287	-2.12434		1.7823	-2.26003		1.42823	-2.89741		2.24698	-2.05031
2.13027	-2.46156		1.73738	-1.92265		1.93185	-2.13032		2.04055	-2.44254		1.57342	-2.47203		1.96118	-2.37456		1.85276	-2.11793		1.78854	-2.25345		1.43476	-2.89112		2.25277	-2.04333
2.13626	-2.45476		1.7436	-1.91605		1.93168	-2.12392		2.04761	-2.43686		1.57982	-2.46561		1.96746	-2.36802		1.85905	-2.11141		1.78837	-2.24704		1.43488	-2.88471		2.25218	-2.03695
2.13585	-2.44836		1.7434	-1.90964		1.93152	-2.11751		2.04831	-2.43048		1.57981	-2.4592		1.96733	-2.36161		1.85894	-2.105		1.7946	-2.24046		1.4414	-2.87842		2.25798	-2.02998
2.14184	-2.44156		1.74961	-1.90304		1.93775	-2.11093		2.05537	-2.4248		1.5798	-2.45279		1.97361	-2.35507		1.86524	-2.09848		1.79443	-2.23405		1.44152	-2.87201		2.25739	-2.0236
2.14143	-2.43516		1.74942	-1.89663		1.93759	-2.10452		2.05607	-2.41843		1.5862	-2.44637		1.97348	-2.34866		1.86513	-2.09207		1.80067	-2.22747		1.44804	-2.86571		2.2568	-2.01721
2.14742	-2.42835		1.74922	-1.89023		1.94382	-2.09795		2.05676	-2.41206		1.58619	-2.43996		1.97975	-2.34212		1.86502	-2.08566		1.80049	-2.22107		1.44816	-2.8593		2.26259	-2.01024
2.14701	-2.42195		1.75544	-1.88362		1.94366	-2.09154		2.06382	-2.40638		1.59259	-2.43354		1.97962	-2.33571		1.87132	-2.07914		1.80673	-2.21449		1.45468	-2.85301		2.262	-2.00386
2.153	-2.41515		1.75524	-1.87722		1.94349	-2.08513		2.06452	-2.40001		1.59258	-2.42713		1.9859	-2.32917		1.87121	-2.07273		1.80656	-2.20808		1.4548	-2.8466		2.26779	-1.99688
2.15259	-2.40875		1.76145	-1.87061		1.94973	-2.07855		2.07158	-2.39433		1.59257	-2.42072		1.98577	-2.32276		1.8775	-2.06621		1.80639	-2.20167		1.45491	-2.84019		2.26721	-1.9905
2.15857	-2.40195		1.76126	-1.86421		1.94956	-2.07214		2.07228	-2.38795		1.59897	-2.4143		1.99205	-2.31622		1.87739	-2.0598		1.81262	-2.19509		1.46144	-2.8339		2.26662	-1.98412
2.15817	-2.39555		1.76106	-1.8578		1.94939	-2.06574		2.07297	-2.38158		1.59896	-2.40789		1.99192	-2.30981		1.87728	-2.05339		1.81245	-2.18868		1.46155	-2.82749		2.27241	-1.97715
2.16415	-2.38874		1.76727	-1.8512		1.95563	-2.05916		2.08004	-2.3759		1.60536	-2.40147		1.99179	-2.3034		1.88358	-2.04687		1.81869	-2.1821		1.46808	-2.8212		2.27182	-1.97076
2.16375	-2.38234		1.76708	-1.84479		1.95546	-2.05275		2.08073	-2.36953		1.60535	-2.39506		1.99807	-2.29686		1.88347	-2.04046		1.81851	-2.17569		1.46819	-2.81479		2.27123	-1.96438
2.16973	-2.37554		1.76688	-1.83838		1.95529	-2.04634		2.08142	-2.36316		1.60534	-2.38865		1.99793	-2.29046		1.88977	-2.03394		1.82475	-2.16911		1.47472	-2.80849		2.27702	-1.95741
2.16933	-2.36914		1.7731	-1.83178		1.96153	-2.03977		2.08849	-2.35748		1.61174	-2.38223		2.00421	-2.28392		1.88966	-2.02753		1.82458	-2.16271		1.47484	-2.80208		2.27643	-1.95102
2.17531	-2.36234		1.7729	-1.82537		1.96136	-2.03336		2.08918	-2.3511		1.61173	-2.37582		2.00408	-2.27751		1.88954	-2.02112		1.83081	-2.15613		1.48136	-2.79579		2.27584	-1.94464
2.1749	-2.35594		1.77271	-1.81897		1.96119	-2.02695		2.09625	-2.34542		1.61813	-2.3694		2.01036	-2.27097		1.89584	-2.0146		1.83064	-2.14972		1.48148	-2.78938		2.28164	-1.93767
2.18089	-2.34913		1.77892	-1.81236		1.96743	-2.02037		2.09694	-2.33905		1.61812	-2.36299		2.01023	-2.26456		1.89573	-2.00819		1.83688	-2.14314		1.488	-2.78309		2.28105	-1.93129
2.18048	-2.34274		1.77872	-1.80596		1.96726	-2.01397		2.09763	-2.33268		1.61811	-2.35658		2.0101	-2.25815		1.90203	-2.00167		1.8367	-2.13673		1.48812	-2.77668		2.28046	-1.9249
2.18647	-2.33593		1.77853	-1.79955		1.96709	-2.00756		2.1047	-2.327		1.62452	-2.35016		2.01638	-2.25161		1.90192	-1.99527		1.84294	-2.13015		1.49464	-2.77039		2.28625	-1.91793
2.18606	-2.32953		1.78474	-1.79295		1.97333	-2.00098		2.10539	-2.32063		1.62451	-2.34375		2.01625	-2.2452		1.90181	-1.98886		1.84277	-2.12374		1.49476	-2.76398		2.28566	-1.91155
2.19205	-2.32273		1.78455	-1.78654		1.97316	-1.99457		2.10608	-2.31425		1.63091	-2.33733		2.02252	-2.23866		1.90811	-1.98234		1.8426	-2.11733		1.50128	-2.75768		2.28507	-1.90516
2.19164	-2.31633		1.78435	-1.78013		1.97299	-1.98816		2.11315	-2.30857		1.6309	-2.33092		2.02239	-2.23225		1.90799	-1.97593		1.84883	-2.11075		1.5014	-2.75127		2.29087	-1.89819
2.19123	-2.30993		1.79056	-1.77353		1.97923	-1.98159		2.11384	-2.3022		1.63089	-2.32451		2.02226	-2.22584		1.91429	-1.96941		1.84866	-2.10435		1.50151	-2.74486		2.29028	-1.89181
2.19722	-2.30313		1.79037	-1.76712		1.97906	-1.97518		2.12091	-2.29652		1.63729	-2.31809		2.02854	-2.2193		1.91418	-1.963		1.85489	-2.09777		1.50804	-2.73857		2.28969	-1.88542
2.19681	-2.29673		1.79017	-1.76072		1.97889	-1.96877		2.1216	-2.29015		1.63728	-2.31168		2.02841	-2.21289		1.91407	-1.95659		1.85472	-2.09136		1.50816	-2.73216		2.29548	-1.87845
2.2028	-2.28992		1.79639	-1.75411		1.98513	-1.96219		2.12229	-2.28378		1.64368	-2.30526		2.03469	-2.20635		1.92037	-1.95007		1.86096	-2.08478		1.51468	-2.72587		2.29489	-1.87207
2.20239	-2.28352		1.79619	-1.74771		1.98496	-1.95579		2.12936	-2.2781		1.64367	-2.29885		2.03456	-2.19995		1.92026	-1.94366		1.86079	-2.07837		1.5148	-2.71946		2.2943	-1.86569
2.20838	-2.27672		1.796	-1.7413		1.98479	-1.94938		2.13005	-2.27172		1.64366	-2.29244		2.04083	-2.19341		1.92015	-1.93725		1.86702	-2.07179		1.52132	-2.71317		2.3001	-1.85871
2.20797	-2.27032		1.80221	-1.7347		1.99103	-1.9428		2.13075	-2.26535		1.65006	-2.28602		2.0407	-2.187		1.92644	-1.93073		1.86685	-2.06538		1.52144	-2.70676		2.29951	-1.85233
2.21396	-2.26352		1.80201	-1.72829		1.99086	-1.93639		2.13781	-2.25967		1.65005	-2.2796		2.04057	-2.18059		1.92633	-1.92432		1.86668	-2.05897		1.52796	-2.70046		2.29892	-1.84595
2.21355	-2.25712		1.80182	-1.72188		1.9907	-1.92999		2.13851	-2.2533		1.65645	-2.27318		2.04685	-2.17405		1.92622	-1.91791		1.87291	-2.05239		1.52808	-2.69405		2.30471	-1.83897
2.21954	-2.25031		1.80803	-1.71528		1.99693	-1.92341		2.1392	-2.24693		1.65644	-2.26677		2.04672	-2.16764		1.93252	-1.91139		1.87274	-2.04599		1.5346	-2.68776		2.30412	-1.83259
2.21913	-2.24392		1.80784	-1.70887		1.99677	-1.917		2.13989	-2.24055		1.65643	-2.26036		2.053	-2.1611		1.93241	-1.90498		1.87898	-2.03941		1.53472	-2.68135		2.30353	-1.82621
2.22512	-2.23711		1.80764	-1.70247		1.9966	-1.91059		2.14696	-2.23487		1.66283	-2.25394		2.05287	-2.15469		1.9323	-1.89857		1.8788	-2.033		1.54124	-2.67506		2.30933	-1.81924
2.22471	-2.23071		1.81385	-1.69586		2.00284	-1.90402		2.14765	-2.2285		1.66282	-2.24753		2.05274	-2.14828		1.9386	-1.89205		1.88504	-2.02642		1.54136	-2.66865		2.30874	-1.81285
2.2307	-2.22391		1.81366	-1.68946		2.00267	-1.89761		2.14834	-2.22213		1.66922	-2.24111		2.05901	-2.14174		1.93848	-1.88564		1.88487	-2.02001		1.54788	-2.66235		2.30815	-1.80647
2.23029	-2.21751		1.81346	-1.68305		2.0025	-1.8912		2.15541	-2.21645		1.66921	-2.2347		2.05888	-2.13533		1.93837	-1.87923		1.8847	-2.0136		1.548	-2.65595		2.31394	-1.7995
2.23628	-2.2107		1.81968	-1.67645		2.00874	-1.88462		2.1561	-2.21008		1.6692	-2.22829		2.06516	-2.12879		1.94467	-1.87271		1.89093	-2.00702		1.54812	-2.64954		2.31335	-1.79311
2.23587	-2.20431		1.81948	-1.67004		2.00857	-1.87821		2.15679	-2.2037		1.6756	-2.22187		2.06503	-2.12238		1.94456	-1.8663		1.89076	-2.00061		1.55464	-2.64324		2.31914	-1.78614
2.23546	-2.19791		1.81929	-1.66363		2.0084	-1.87181		2.16386	-2.19802		1.67559	-2.21546		2.0649	-2.11598		1.94445	-1.85989		1.897	-1.99403		1.55476	-2.63683		2.31855	-1.77976
2.24145	-2.1911		1.8255	-1.65703		2.01464	-1.86523		2.16455	-2.19165		1.68199	-2.20904		2.07118	-2.10944		1.95075	-1.85337		1.89682	-1.98763		1.56128	-2.63054		2.31797	-1.77337
2.24104	-2.1847		1.8253	-1.65062		2.01447	-1.85882		2.16525	-2.18528		1.68198	-2.20263		2.07105	-2.10303		1.95064	-1.84696		1.90306	-1.98105		1.5614	-2.62413		2.32376	-1.7664
2.24703	-2.1779		1.82511	-1.64421		2.0143	-1.85241		2.16594	-2.17891		1.68197	-2.19622		2.07732	-2.09649		1.95053	-1.84055		1.90289	-1.97464		1.56792	-2.61784		2.32317	-1.76002
2.24662	-2.1715		1.83132	-1.63761		2.02054	-1.84584		2.17301	-2.17323		1.68837	-2.1898		2.07719	-2.09008		1.95682	-1.83403		1.90271	-1.96823		1.56804	-2.61143		2.32258	-1.75364
2.25261	-2.1647		1.83113	-1.63121		2.02037	-1.83943		2.1737	-2.16685		1.68836	-2.18339		2.07706	-2.08367		1.95671	-1.82762		1.90895	-1.96165		1.56815	-2.60502		2.32837	-1.74666
2.2522	-2.1583		1.83093	-1.6248		2.0202	-1.83302		2.17439	-2.16048		1.69476	-2.17697		2.08334	-2.07713		1.9566	-1.82121		1.90878	-1.95524		1.57468	-2.59873		2.32778	-1.74028
2.25819	-2.15149		1.83714	-1.6182		2.02644	-1.82644		2.18146	-2.1548		1.69475	-2.17056		2.08321	-2.07072		1.95649	-1.8148		1.91501	-1.94866		1.57479	-2.59232		2.32719	-1.7339
2.25778	-2.1451		1.83695	-1.61179		2.02627	-1.82004		2.18215	-2.14843		1.69474	-2.16415		2.08949	-2.06418		1.96279	-1.80828		1.91484	-1.94225		1.58132	-2.58602		2.33299	-1.72692
2.26377	-2.13829		1.83675	-1.60538		2.0261	-1.81363		2.18284	-2.14206		1.70114	-2.15773		2.08936	-2.05777		1.96268	-1.80187		1.91467	-1.93585		1.58143	-2.57961		2.3324	-1.72054
2.26336	-2.13189		1.84297	-1.59878		2.03234	-1.80705		2.18991	-2.13638		1.70113	-2.15132		2.08923	-2.05136		1.96257	-1.79547		1.92091	-1.92927		1.58155	-2.5732		2.33181	-1.71416
2.26295	-2.12549		1.84277	-1.59237		2.03217	-1.80064		2.1906	-2.13		1.70753	-2.1449		2.0955	-2.04482		1.96886	-1.78894		1.92073	-1.92286		1.58808	-2.56691		2.3376	-1.70719
2.26894	-2.11869		1.84258	-1.58596		2.032	-1.79423		2.1913	-2.12363		1.70752	-2.13849		2.09537	-2.03841		1.96875	-1.78254		1.92697	-1.91628		1.58819	-2.5605		2.33701	-1.7008
2.26853	-2.11229		1.84879	-1.57936		2.03824	-1.78766		2.19199	-2.11726		1.70751	-2.13208		2.10165	-2.03187		1.96864	-1.77613		1.9268	-1.90987		1.59472	-2.55421		2.33642	-1.69442
2.27452	-2.10549		1.84859	-1.57295		2.03807	-1.78125		2.19905	-2.11158		1.71391	-2.12566		2.10152	-2.02547		1.97494	-1.76961		1.93303	-1.90329		1.59483	-2.5478		2.34222	-1.68745
2.27411	-2.09909		1.8484	-1.56655		2.03791	-1.77484		2.19975	-2.10521		1.7139	-2.11925		2.1078	-2.01893		1.97483	-1.7632		1.93286	-1.89688		1.60136	-2.54151		2.34163	-1.68106
2.2801	-2.09228		1.85461	-1.55994		2.04414	-1.76826		2.20044	-2.09883		1.7203	-2.11283		2.10767	-2.01252		1.97472	-1.75679		1.93269	-1.89047		1.60147	-2.5351		2.34104	-1.67468
2.27969	-2.08588		1.85442	-1.55354		2.04398	-1.76186		2.20751	-2.09315		1.72029	-2.10642		2.10754	-2.00611		1.98102	-1.75027		1.93892	-1.88389		1.608	-2.5288		2.34683	-1.66771
2.27928	-2.07949		1.85422	-1.54713		2.04381	-1.75545		2.2082	-2.08678		1.72028	-2.10001		2.11382	-1.99957		1.9809	-1.74386		1.93875	-1.87749		1.60811	-2.52239		2.34624	-1.66133
2.28527	-2.07268		1.85403	-1.54072		2.05005	-1.74887		2.20889	-2.08041		1.72668	-2.09359		2.11368	-1.99316		1.98079	-1.73745		1.94499	-1.87091		1.61464	-2.5161		2.34565	-1.65494
2.28486	-2.06628		1.86024	-1.53412		2.04988	-1.74246		2.20958	-2.07404		1.72667	-2.08718		2.11996	-1.98662		1.98068	-1.73104		1.94482	-1.8645		1.61475	-2.50969		2.34506	-1.64856
2.29085	-2.05948		1.86004	-1.52771		2.04971	-1.73605		2.21665	-2.06836		1.73307	-2.08076		2.11983	-1.98021		1.98698	-1.72452		1.94464	-1.85809		1.62128	-2.5034		2.35086	-1.64159
2.29044	-2.05308		1.85985	-1.52131		2.04954	-1.72965		2.21734	-2.06198		1.73306	-2.07435		2.12611	-1.97367		1.98687	-1.71811		1.95088	-1.85151		1.6214	-2.49699		2.35027	-1.6352
2.29643	-2.04628		1.86606	-1.5147		2.05578	-1.72307		2.21804	-2.05561		1.73305	-2.06794		2.12598	-1.96726		1.98676	-1.7117		1.95071	-1.8451		1.62792	-2.4907		2.34968	-1.62882
2.29602	-2.03988		1.86586	-1.5083		2.05561	-1.71666		2.2251	-2.04993		1.73945	-2.06152		2.12585	-1.96085		1.99306	-1.70518		1.95694	-1.83852		1.62804	-2.48429		2.35547	-1.62185
2.29561	-2.03348		1.86567	-1.50189		2.05544	-1.71025		2.2258	-2.04356		1.73944	-2.05511		2.13213	-1.95431		1.99294	-1.69877		1.95677	-1.83211		1.62815	-2.47788		2.35488	-1.61546
2.3016	-2.02667		1.87188	-1.49529		2.06168	-1.70368		2.22649	-2.03719		1.74584	-2.04869		2.132	-1.9479		1.99283	-1.69236		1.9566	-1.82571		1.63468	-2.47158		2.35429	-1.60908
2.30119	-2.02028		1.87169	-1.48888		2.06151	-1.69727		2.22718	-2.03081		1.74583	-2.04228		2.13827	-1.94136		1.99913	-1.68584		1.96283	-1.81913		1.63479	-2.46517		2.36009	-1.60211
2.30718	-2.01347		1.87149	-1.48247		2.06134	-1.69086		2.23425	-2.02513		1.74582	-2.03587		2.13814	-1.93496		1.99902	-1.67943		1.96266	-1.81272		1.64132	-2.45888		2.3595	-1.59573
2.30677	-2.00707		1.8713	-1.47607		2.06117	-1.68445		2.23494	-2.01876		1.75222	-2.02945		2.14442	-1.92842		1.99891	-1.67302		1.9689	-1.80614		1.64143	-2.45247		2.35891	-1.58934
2.31276	-2.00027		1.87751	-1.46946		2.06741	-1.67788		2.23563	-2.01239		1.75221	-2.02304		2.14429	-1.92201		2.00521	-1.6665		1.96873	-1.79973		1.64796	-2.44618		2.35832	-1.58296
2.31235	-1.99387		1.87731	-1.46306		2.06724	-1.67147		2.2427	-2.00671		1.75861	-2.01661		2.15057	-1.91547		2.0051	-1.66009		1.96855	-1.79332		1.64807	-2.43977		2.36411	-1.57599
2.31194	-1.98747		1.87712	-1.45665		2.06707	-1.66506		2.24339	-2.00034		1.7586	-2.0102		2.15044	-1.90906		2.00498	-1.65368		1.97479	-1.78674		1.6546	-2.43348		2.36352	-1.5696
2.31793	-1.98067		1.88333	-1.45005		2.0669	-1.65865		2.24409	-1.99396		1.75859	-2.00379		2.15672	-1.90252		2.00487	-1.64727		1.97462	-1.78033		1.65471	-2.42707		2.36293	-1.56322
2.31752	-1.97427		1.88314	-1.44364		2.07314	-1.65207		2.24478	-1.98759		1.76499	-1.99737		2.15658	-1.89611		2.01117	-1.64075		1.98085	-1.77375		1.66124	-2.42077		2.36873	-1.55625
2.32351	-1.96746		1.88294	-1.43723		2.07297	-1.64567		2.25184	-1.98191		1.76498	-1.99096		2.15645	-1.8897		2.01106	-1.63434		1.98068	-1.76735		1.66136	-2.41436		2.36814	-1.54987
2.3231	-1.96107		1.88915	-1.43063		2.07281	-1.63926		2.25254	-1.97554		1.77138	-1.98454		2.16273	-1.88316		2.01095	-1.62793		1.98051	-1.76094		1.66788	-2.40807		2.36755	-1.54348
2.32269	-1.95467		1.88896	-1.42422		2.07264	-1.63285		2.25323	-1.96916		1.77137	-1.97813		2.1626	-1.87675		2.01725	-1.62141		1.98674	-1.75436		1.668	-2.40166		2.37334	-1.53651
2.32868	-1.94786		1.88876	-1.41781		2.07888	-1.62627		2.2603	-1.96349		1.77136	-1.97172		2.16888	-1.87021		2.01714	-1.615		1.98657	-1.74795		1.67452	-2.39537		2.37275	-1.53013
2.32827	-1.94147		1.88857	-1.41141		2.07871	-1.61987		2.26099	-1.95711		1.77776	-1.9653		2.16875	-1.8638		2.01703	-1.6086		1.99281	-1.74137		1.67464	-2.38896		2.37216	-1.52374
2.33426	-1.93466		1.89478	-1.40481		2.07854	-1.61346		2.26168	-1.95074		1.77775	-1.95889		2.17503	-1.85726		2.02332	-1.60207		1.99264	-1.73496		1.68116	-2.38267		2.37157	-1.51736
2.33385	-1.92826		1.89459	-1.3984		2.07837	-1.60705		2.26237	-1.94437		1.77774	-1.95248		2.1749	-1.85085		2.02321	-1.59567		1.99246	-1.72855		1.68128	-2.37626		2.37737	-1.51039
2.33344	-1.92187		1.89439	-1.39199		2.08461	-1.60047		2.26944	-1.93869		1.78414	-1.94606		2.18117	-1.84431		2.0231	-1.58926		1.9987	-1.72197		1.6878	-2.36996		2.37678	-1.504
2.33943	-1.91506		1.9006	-1.38539		2.08444	-1.59406		2.27013	-1.93231		1.78413	-1.93965		2.18104	-1.83791		2.02299	-1.58285		1.99853	-1.71557		1.68792	-2.36355		2.37619	-1.49762
2.33902	-1.90866		1.90041	-1.37898		2.08427	-1.58766		2.27083	-1.92594		1.79053	-1.93323		2.18091	-1.8315		2.02929	-1.57633		2.00476	-1.70899		1.69444	-2.35726		2.38198	-1.49065
2.34501	-1.90186		1.90021	-1.37257		2.0841	-1.58125		2.27789	-1.92026		1.79052	-1.92682		2.18719	-1.82496		2.02918	-1.56992		2.00459	-1.70258		1.69456	-2.35085		2.38139	-1.48427
2.3446	-1.89546		1.90643	-1.36597		2.09034	-1.57467		2.27859	-1.91389		1.79051	-1.92041		2.18706	-1.81855		2.02907	-1.56351		2.00442	-1.69617		1.70108	-2.34456		2.3808	-1.47788
2.34419	-1.88906		1.90623	-1.35956		2.09017	-1.56826		2.27928	-1.90752		1.79691	-1.91399		2.19334	-1.81201		2.03536	-1.55699		2.01065	-1.68959		1.7012	-2.33815		2.38659	-1.47091
2.35018	-1.88226		1.90604	-1.35316		2.09	-1.56186		2.27997	-1.90114		1.7969	-1.90758		2.19321	-1.8056		2.03525	-1.55058		2.01048	-1.68318		1.70772	-2.33185		2.386	-1.46453
2.34977	-1.87586		1.90584	-1.34675		2.08983	-1.55545		2.28704	-1.89546		1.8033	-1.90116		2.19948	-1.79906		2.03514	-1.54417		2.01031	-1.67677		1.70784	-2.32545		2.38542	-1.45814
2.35576	-1.86905		1.91205	-1.34015		2.09607	-1.54887		2.28773	-1.88909		1.80329	-1.89475		2.19935	-1.79265		2.04144	-1.53765		2.01655	-1.67019		1.71437	-2.31915		2.38483	-1.45176
2.35535	-1.86266		1.91186	-1.33374		2.0959	-1.54246		2.28842	-1.88272		1.80328	-1.88834		2.20563	-1.78611		2.04133	-1.53124		2.01637	-1.66379		1.71448	-2.31274		2.39062	-1.44479
2.35494	-1.85626		1.91166	-1.32733		2.09573	-1.53605		2.29549	-1.87704		1.80968	-1.88192		2.2055	-1.7797		2.04122	-1.52483		2.02261	-1.65721		1.72101	-2.30645		2.39003	-1.43841
2.36093	-1.84945		1.91788	-1.32073		2.10197	-1.52948		2.29618	-1.87067		1.80967	-1.87551		2.21178	-1.77316		2.04752	-1.51831		2.02244	-1.6508		1.72112	-2.30004		2.38944	-1.43202
2.36052	-1.84306		1.91768	-1.31432		2.1018	-1.52307		2.29688	-1.86429		1.81607	-1.86909		2.21165	-1.76675		2.0474	-1.5119		2.02227	-1.64439		1.72765	-2.29375		2.39523	-1.42505
2.36651	-1.83625		1.91749	-1.30792		2.10164	-1.51666		2.29757	-1.85792		1.81606	-1.86268		2.21152	-1.76034		2.04729	-1.50549		2.0285	-1.63781		1.72776	-2.28734		2.39464	-1.41867
2.3661	-1.82985		1.9237	-1.30131		2.10147	-1.51025		2.30463	-1.85224		1.81605	-1.85627		2.2178	-1.7538		2.04718	-1.49908		2.02833	-1.6314		1.73429	-2.28104		2.39405	-1.41228
2.36569	-1.82346		1.9235	-1.29491		2.10771	-1.50368		2.30533	-1.84587		1.82245	-1.84985		2.21766	-1.7474		2.05348	-1.49256		2.02816	-1.62499		1.7344	-2.27463		2.39347	-1.4059
2.37168	-1.81665		1.92331	-1.2885		2.10754	-1.49727		2.30602	-1.8395		1.82244	-1.84344		2.22394	-1.74086		2.05337	-1.48615		2.03439	-1.61841		1.74093	-2.26834		2.39926	-1.39893
2.37127	-1.81025		1.92311	-1.28209		2.10737	-1.49086		2.31309	-1.83382		1.82243	-1.83703		2.22381	-1.73445		2.05326	-1.47974		2.03422	-1.61201		1.74104	-2.26193		2.39867	-1.39254
2.37086	-1.80385		1.92933	-1.27549		2.1072	-1.48445		2.31378	-1.82744		1.82883	-1.83061		2.22368	-1.72804		2.05956	-1.47322		2.04046	-1.60543		1.74757	-2.25564		2.39808	-1.38616
2.37685	-1.79705		1.92913	-1.26908		2.11344	-1.47788		2.31447	-1.82107		1.82882	-1.8242		2.22996	-1.7215		2.05944	-1.46681		2.04028	-1.59902		1.74769	-2.24923		2.40387	-1.37919
2.37644	-1.79065		1.92894	-1.26267		2.11327	-1.47147		2.31517	-1.8147		1.83522	-1.81778		2.22983	-1.71509		2.05933	-1.4604		2.04011	-1.59261		1.75421	-2.24294		2.40328	-1.37281
2.38243	-1.78385		1.93515	-1.25607		2.1131	-1.46506		2.32223	-1.80902		1.83521	-1.81137		2.23611	-1.70855		2.06563	-1.45388		2.04635	-1.58603		1.75433	-2.23653		2.40269	-1.36642
2.38202	-1.77745		1.93495	-1.24967		2.11293	-1.45865		2.32292	-1.80265		1.8352	-1.80496		2.23598	-1.70214		2.06552	-1.44747		2.04618	-1.57962		1.76085	-2.23023		2.40211	-1.36004
2.38161	-1.77105		1.93476	-1.24326		2.11917	-1.45207		2.32362	-1.79627		1.8416	-1.79854		2.23584	-1.69573		2.06541	-1.44106		2.046	-1.57321		1.76097	-2.22382		2.4079	-1.35307
2.3876	-1.76424		1.93456	-1.23685		2.119	-1.44567		2.32431	-1.7899		1.84159	-1.79213		2.24212	-1.68919		2.0653	-1.43466		2.05224	-1.56663		1.76108	-2.21741		2.40731	-1.34668
2.38719	-1.75785		1.94078	-1.23025		2.11883	-1.43926		2.33138	-1.78422		1.84158	-1.78572		2.24199	-1.68278		2.0716	-1.42813		2.05207	-1.56023		1.76761	-2.21112		2.40672	-1.3403
2.38678	-1.75145		1.94058	-1.22384		2.11866	-1.43285		2.33207	-1.77785		1.84798	-1.7793		2.24827	-1.67624		2.07148	-1.42173		2.05189	-1.55382		1.76772	-2.20471		2.41251	-1.33333
2.39277	-1.74464		1.94039	-1.21743		2.1249	-1.42627		2.33276	-1.77148		1.84797	-1.77289		2.24814	-1.66983		2.07137	-1.41532		2.05813	-1.54724		1.77425	-2.19842		2.41192	-1.32694
2.39236	-1.73825		1.94019	-1.21103		2.12473	-1.41987		2.33345	-1.7651		1.84796	-1.76648		2.24801	-1.66343		2.07767	-1.4088		2.05796	-1.54083		1.77436	-2.19201		2.41133	-1.32056
2.39195	-1.73185		1.9464	-1.20442		2.12456	-1.41346		2.33415	-1.75873		1.85436	-1.76005		2.25429	-1.65689		2.07756	-1.40239		2.05779	-1.53442		1.77448	-2.1856		2.41074	-1.31418
2.39794	-1.72504		1.94621	-1.19802		2.12439	-1.40705		2.34121	-1.75305		1.85435	-1.75364		2.25416	-1.65048		2.07745	-1.39598		2.06402	-1.52784		1.781	-2.17931		2.41654	-1.30721
2.39753	-1.71865		1.94601	-1.19161		2.13063	-1.40047		2.34191	-1.74668		1.86075	-1.74722		2.25402	-1.64407		2.07734	-1.38957		2.06385	-1.52143		1.78112	-2.1729		2.41595	-1.30082
2.40352	-1.71184		1.94582	-1.1852		2.13047	-1.39406		2.3426	-1.74031		1.86074	-1.74081		2.2603	-1.63753		2.08364	-1.38305		2.06368	-1.51503		1.78124	-2.16649		2.41536	-1.29444
2.40311	-1.70544		1.95203	-1.1786		2.1303	-1.38766		2.34329	-1.73393		1.86073	-1.7344		2.26017	-1.63112		2.08353	-1.37664		2.06991	-1.50845		1.78135	-2.16008		2.42115	-1.28747
2.4027	-1.69905		1.95184	-1.17219		2.13013	-1.38125		2.34399	-1.72756		1.86714	-1.72798		2.26004	-1.62471		2.08341	-1.37023		2.06974	-1.50204		1.78788	-2.15379		2.42056	-1.28108
2.40869	-1.69224		1.95164	-1.16579		2.13637	-1.37467		2.35105	-1.72188		1.86713	-1.72157		2.26632	-1.61817		2.0833	-1.36382		2.06957	-1.49563		1.78799	-2.14738		2.41997	-1.2747
2.40828	-1.68584		1.95145	-1.15938		2.1362	-1.36826		2.35174	-1.71551		1.86712	-1.71516		2.26619	-1.61176		2.0896	-1.3573		2.07581	-1.48905		1.78811	-2.14097		2.41938	-1.26832
2.40787	-1.67945		1.95766	-1.15278		2.13603	-1.36185		2.35244	-1.70914		1.87352	-1.70874		2.26606	-1.60535		2.08949	-1.35089		2.07563	-1.48264		1.79463	-2.13467		2.42518	-1.26135
2.41386	-1.67264		1.95746	-1.14637		2.13586	-1.35545		2.35313	-1.70276		1.87351	-1.70233		2.27234	-1.59881		2.08938	-1.34448		2.07546	-1.47623		1.79475	-2.12826		2.42459	-1.25496
2.41345	-1.66624		1.95727	-1.13996		2.1421	-1.34887		2.35382	-1.69639		1.8735	-1.69592		2.2722	-1.5924		2.08927	-1.33807		2.0817	-1.46965		1.79487	-2.12186		2.424	-1.24858
2.41304	-1.65985		1.95707	-1.13355		2.14193	-1.34246		2.36089	-1.69071		1.8799	-1.6895		2.27207	-1.586		2.09557	-1.33155		2.08152	-1.46325		1.80139	-2.11556		2.42979	-1.24161
2.41903	-1.65304		1.96328	-1.12695		2.14176	-1.33605		2.36158	-1.68434		1.87989	-1.68309		2.27835	-1.57946		2.09545	-1.32514		2.08135	-1.45684		1.80151	-2.10915		2.4292	-1.23522
2.41862	-1.64664		1.96309	-1.12054		2.14159	-1.32965		2.36228	-1.67797		1.87988	-1.67668		2.27822	-1.57305		2.09534	-1.31873		2.08759	-1.45026		1.80162	-2.10274		2.42861	-1.22884
2.42461	-1.63984		1.96289	-1.11414		2.14783	-1.32307		2.36297	-1.67159		1.88628	-1.67026		2.27809	-1.56664		2.09523	-1.31232		2.08742	-1.44385		1.80174	-2.09633		2.42802	-1.22246
2.4242	-1.63344		1.9627	-1.10773		2.14766	-1.31666		2.36366	-1.66522		1.88627	-1.66385		2.28437	-1.5601		2.09512	-1.30591		2.08724	-1.43744		1.80826	-2.09004		2.43382	-1.21548
2.42379	-1.62704		1.96891	-1.10113		2.14749	-1.31025		2.37073	-1.65954		1.89267	-1.65743		2.28424	-1.55369		2.10142	-1.29939		2.09348	-1.43086		1.80838	-2.08363		2.43323	-1.2091
2.42978	-1.62024		1.96872	-1.09472		2.14732	-1.30384		2.37142	-1.65317		1.89266	-1.65102		2.28411	-1.54728		2.10131	-1.29298		2.09331	-1.42445		1.80849	-2.07722		2.43264	-1.20272
2.42937	-1.61384		1.96852	-1.08831		2.15356	-1.29727		2.37211	-1.6468		1.89265	-1.64461		2.29038	-1.54074		2.1012	-1.28657		2.09314	-1.41805		1.81502	-2.07093		2.43843	-1.19575
2.42896	-1.60744		1.96833	-1.08191		2.15339	-1.29086		2.37281	-1.64042		1.89905	-1.63819		2.29025	-1.53433		2.10109	-1.28017		2.09937	-1.41147		1.81513	-2.06452		2.43784	-1.18936
2.43495	-1.60064		1.97454	-1.0753		2.15322	-1.28445		2.3735	-1.63405		1.89904	-1.63178		2.29012	-1.52792		2.10738	-1.27364		2.0992	-1.40506		1.81525	-2.05811		2.43725	-1.18298
2.43454	-1.59424		1.97434	-1.0689		2.15306	-1.27804		2.37419	-1.62768		1.89903	-1.62537		2.2964	-1.52138		2.10727	-1.26724		2.09903	-1.39865		1.81537	-2.0517		2.43666	-1.1766
2.43414	-1.58784		1.97415	-1.06249		2.1593	-1.27147		2.38126	-1.622		1.90543	-1.61895		2.29627	-1.51497		2.10716	-1.26083		2.10526	-1.39207		1.82189	-2.04541		2.44246	-1.16962
2.44012	-1.58103		1.97395	-1.05608		2.15913	-1.26506		2.38195	-1.61562		1.90542	-1.61254		2.29614	-1.50856		2.10705	-1.25442		2.10509	-1.38566		1.82201	-2.039		2.44187	-1.16324
2.43971	-1.57464		1.97376	-1.04967		2.15896	-1.25865		2.38264	-1.60925		1.90541	-1.60613		2.29601	-1.50216		2.10694	-1.24801		2.10492	-1.37925		1.82212	-2.03259		2.44128	-1.15686
2.43931	-1.56824		1.97997	-1.04307		2.15879	-1.25224		2.38334	-1.60288		1.91181	-1.59971		2.30229	-1.49562		2.11324	-1.24149		2.10475	-1.37285		1.82865	-2.0263		2.44069	-1.15047
2.4389	-1.56184		1.97978	-1.03666		2.15862	-1.24583		2.38403	-1.59651		1.9118	-1.5933		2.30216	-1.48921		2.11313	-1.23508		2.11098	-1.36627		1.82876	-2.01989		2.44648	-1.1435
2.44489	-1.55504		1.97958	-1.03026		2.16486	-1.23926		2.3911	-1.59083		1.91179	-1.58689		2.30202	-1.4828		2.11301	-1.22867		2.11081	-1.35986		1.82888	-2.01348		2.44589	-1.13712
2.44448	-1.54864		1.97939	-1.02385		2.16469	-1.23285		2.39179	-1.58445		1.91819	-1.58047		2.3083	-1.47626		2.1129	-1.22226		2.11064	-1.35345		1.8354	-2.00718		2.4453	-1.13074
2.44407	-1.54224		1.9856	-1.01725		2.16452	-1.22644		2.39248	-1.57808		1.91818	-1.57406		2.30817	-1.46985		2.11279	-1.21585		2.11687	-1.34687		1.83552	-2.00078		2.44471	-1.12435
2.45006	-1.53544		1.9854	-1.01084		2.16435	-1.22003		2.39318	-1.57171		1.91817	-1.56765		2.30804	-1.46344		2.11268	-1.20944		2.1167	-1.34046		1.83564	-1.99437		2.45051	-1.11738
2.44965	-1.52904		1.98521	-1.00443		2.16418	-1.21363		2.39387	-1.56534		1.92457	-1.56123		2.31432	-1.4569		2.11898	-1.20292		2.11653	-1.33405		1.83575	-1.98796		2.44992	-1.111
2.44924	-1.52264		1.98501	-0.998026		2.17042	-1.20705		2.40093	-1.55966		1.92456	-1.55482		2.31419	-1.45049		2.11887	-1.19651		2.12276	-1.32747		1.84228	-1.98166		2.44933	-1.10461
2.45523	-1.51584		1.99123	-0.991424		2.17025	-1.20064		2.40163	-1.55328		1.92455	-1.54841		2.31406	-1.44408		2.11876	-1.1901		2.12259	-1.32107		1.84239	-1.97525		2.44874	-1.09823
2.45482	-1.50944		1.99103	-0.985017		2.17008	-1.19423		2.40232	-1.54691		1.93095	-1.54199		2.32034	-1.43754		2.11865	-1.18369		2.12242	-1.31466		1.84251	-1.96884		2.45453	-1.09126
2.45441	-1.50304		1.99084	-0.978609		2.16991	-1.18782		2.40301	-1.54054		1.93094	-1.53558		2.3202	-1.43113		2.11853	-1.17728		2.12225	-1.30825		1.84903	-1.96255		2.45394	-1.08488
2.4604	-1.49624		1.99064	-0.972202		2.16975	-1.18142		2.40371	-1.53417		1.93093	-1.52917		2.32007	-1.42473		2.12483	-1.17076		2.12848	-1.30167		1.84915	-1.95614		2.45335	-1.07849
2.45999	-1.48984		1.99045	-0.965795		2.16958	-1.17501		2.41077	-1.52849		1.93733	-1.52275		2.32635	-1.41819		2.12472	-1.16435		2.12831	-1.29526		1.84926	-1.94973		2.45276	-1.07211
2.45958	-1.48344		1.99666	-0.959192		2.17582	-1.16843		2.41146	-1.52211		1.93732	-1.51634		2.32622	-1.41178		2.12461	-1.15794		2.12814	-1.28885		1.85579	-1.94344		2.45217	-1.06573
2.46557	-1.47664		1.99646	-0.952785		2.17565	-1.16202		2.41216	-1.51574		1.93731	-1.50993		2.32609	-1.40537		2.1245	-1.15153		2.12797	-1.28245		1.85591	-1.93703		2.45797	-1.05875
2.46516	-1.47024		1.99627	-0.946378		2.17548	-1.15562		2.41285	-1.50937		1.94371	-1.50351		2.32596	-1.39896		2.12439	-1.14513		2.1278	-1.27604		1.85602	-1.93062		2.45738	-1.05237
2.46475	-1.46384		1.99607	-0.939971		2.17531	-1.14921		2.41354	-1.503		1.9437	-1.49709		2.33224	-1.39242		2.13069	-1.1386		2.13403	-1.26946		1.85614	-1.92421		2.45679	-1.04599
2.46434	-1.45744		2.00229	-0.933368		2.17514	-1.1428		2.42061	-1.49732		1.94369	-1.49068		2.33211	-1.38601		2.13058	-1.1322		2.13386	-1.26305		1.86266	-1.91792		2.4562	-1.0396
2.47033	-1.45064		2.00209	-0.926961		2.17497	-1.13639		2.4213	-1.49094		1.95009	-1.48426		2.33198	-1.3796		2.13046	-1.12579		2.13369	-1.25664		1.86278	-1.91151		2.46199	-1.03263
2.46992	-1.44424		2.0019	-0.920554		2.18121	-1.12981		2.422	-1.48457		1.95008	-1.47785		2.33825	-1.37306		2.13035	-1.11938		2.13351	-1.25023		1.86289	-1.9051		2.4614	-1.02625
2.46951	-1.43784		2.0017	-0.914146		2.18104	-1.12341		2.42269	-1.4782		1.95007	-1.47144		2.33812	-1.36665		2.13024	-1.11297		2.13975	-1.24365		1.86942	-1.89881		2.46081	-1.01987
2.4755	-1.43104		2.00791	-0.907544		2.18087	-1.117		2.42338	-1.47183		1.95647	-1.46502		2.33799	-1.36024		2.13654	-1.10645		2.13958	-1.23725		1.86953	-1.8924		2.46022	-1.01348
2.47509	-1.42464		2.00772	-0.901137		2.1807	-1.11059		2.43045	-1.46615		1.95646	-1.45861		2.33786	-1.35383		2.13643	-1.10004		2.13941	-1.23084		1.86965	-1.88599		2.45963	-1.0071
2.47468	-1.41824		2.00752	-0.89473		2.18053	-1.10418		2.43114	-1.45977		1.95645	-1.4522		2.34414	-1.3473		2.13632	-1.09363		2.13923	-1.22443		1.86977	-1.87958		2.46543	-1.00013
2.48067	-1.41144		2.00733	-0.888322		2.18037	-1.09777		2.43183	-1.4534		1.95644	-1.44579		2.34401	-1.34089		2.13621	-1.08722		2.14547	-1.21785		1.87629	-1.87329		2.46484	-0.993744
2.48026	-1.40504		2.00713	-0.881915		2.1866	-1.0912		2.43253	-1.44703		1.96284	-1.43937		2.34388	-1.33448		2.1361	-1.08081		2.1453	-1.21144		1.87641	-1.86688		2.46425	-0.987361
2.47985	-1.39864		2.01335	-0.875313		2.18644	-1.08479		2.43322	-1.44065		1.96283	-1.43296		2.34375	-1.32807		2.14239	-1.07429		2.14513	-1.20503		1.87652	-1.86047		2.46366	-0.980977
2.47944	-1.39224		2.01315	-0.868905		2.18627	-1.07838		2.44029	-1.43498		1.96282	-1.42655		2.35003	-1.32153		2.14228	-1.06788		2.14495	-1.19863		1.88305	-1.85417		2.46945	-0.974005
2.48543	-1.38544		2.01296	-0.862498		2.1861	-1.07197		2.44098	-1.4286		1.96922	-1.42013		2.34989	-1.31512		2.14217	-1.06147		2.15119	-1.19205		1.88316	-1.84776		2.46886	-0.967622
2.48502	-1.37904		2.01276	-0.856091		2.18593	-1.06556		2.44167	-1.42223		1.96921	-1.41372		2.34976	-1.30871		2.14206	-1.05506		2.15102	-1.18564		1.88328	-1.84136		2.46827	-0.961239
2.48462	-1.37264		2.01257	-0.849684		2.18576	-1.05916		2.44236	-1.41586		1.9692	-1.40731		2.34963	-1.3023		2.14195	-1.04865		2.15084	-1.17923		1.8898	-1.83506		2.46768	-0.954856
2.4906	-1.36584		2.01878	-0.843081		2.192	-1.05258		2.44306	-1.40948		1.9756	-1.40089		2.35591	-1.29576		2.14825	-1.04213		2.15067	-1.17282		1.88992	-1.82865		2.4671	-0.948472
2.49019	-1.35944		2.01858	-0.836674		2.19183	-1.04617		2.44375	-1.40311		1.97559	-1.39448		2.35578	-1.28935		2.14814	-1.03572		2.15691	-1.16624		1.89004	-1.82224		2.47289	-0.9415
2.48979	-1.35304		2.01839	-0.830267		2.19166	-1.03976		2.45082	-1.39743		1.97558	-1.38807		2.35565	-1.28294		2.14802	-1.02931		2.15674	-1.15983		1.89015	-1.81583		2.4723	-0.935117
2.48938	-1.34665		2.01819	-0.823859		2.19149	-1.03336		2.45151	-1.39106		1.97557	-1.38166		2.35552	-1.27654		2.14791	-1.0229		2.15656	-1.15343		1.89668	-1.80954		2.47171	-0.928734
2.49537	-1.33984		2.018	-0.817452		2.19132	-1.02695		2.4522	-1.38469		1.98197	-1.37524		2.3618	-1.27		2.1478	-1.01649		2.15639	-1.14702		1.89679	-1.80313		2.47112	-0.922351
2.49496	-1.33344		2.02421	-0.81085		2.19115	-1.02054		2.4529	-1.37831		1.98196	-1.36883		2.36167	-1.26359		2.1541	-1.00997		2.16263	-1.14044		1.89691	-1.79672		2.47053	-0.915967
2.49455	-1.32705		2.02402	-0.804443		2.19739	-1.01396		2.45359	-1.37194		1.98195	-1.36242		2.36153	-1.25718		2.15399	-1.00356		2.16246	-1.13403		1.90343	-1.79043		2.47632	-0.908995
2.50054	-1.32024		2.02382	-0.798035		2.19722	-1.00755		2.45428	-1.36557		1.98835	-1.356		2.3614	-1.25077		2.15388	-0.997156		2.16228	-1.12762		1.90355	-1.78402		2.47573	-0.902612
2.50013	-1.31384		2.02363	-0.791628		2.19706	-1.00115		2.45497	-1.3592		1.98834	-1.34959		2.36127	-1.24436		2.15377	-0.990746		2.16211	-1.12121		1.90366	-1.77761		2.47515	-0.896229
2.49972	-1.30745		2.02343	-0.785221		2.19689	-0.994739		2.45567	-1.35282		1.98833	-1.34318		2.36755	-1.23782		2.15366	-0.984337		2.16835	-1.11463		1.91019	-1.77132		2.47456	-0.889846
2.49931	-1.30105		2.02964	-0.778618		2.19672	-0.988331		2.45636	-1.34645		1.98832	-1.33677		2.36742	-1.23141		2.15995	-0.977817		2.16817	-1.10823		1.9103	-1.76491		2.47397	-0.883463
2.5053	-1.29424		2.02945	-0.772211		2.19655	-0.981923		2.45705	-1.34008		1.99472	-1.33035		2.36729	-1.225		2.15984	-0.971407		2.168	-1.10182		1.91042	-1.7585		2.47976	-0.87649
2.50489	-1.28785		2.02925	-0.765804		2.20279	-0.975346		2.45775	-1.33371		1.99471	-1.32394		2.36716	-1.21859		2.15973	-0.964998		2.16783	-1.09541		1.91695	-1.75221		2.47917	-0.870107
2.50448	-1.28145		2.02906	-0.759397		2.20262	-0.968938		2.45844	-1.32733		1.9947	-1.31753		2.37344	-1.21205		2.15962	-0.958589		2.16766	-1.089		1.91706	-1.7458		2.47858	-0.863724
2.51047	-1.27464		2.02886	-0.752989		2.20245	-0.96253		2.46551	-1.32165		2.0011	-1.31111		2.37331	-1.20564		2.15951	-0.952179		2.17389	-1.08242		1.91718	-1.73939		2.47799	-0.857341
2.51006	-1.26824		2.03508	-0.746387		2.20228	-0.956122		2.4662	-1.31528		2.00109	-1.3047		2.37317	-1.19924		2.16581	-0.945659		2.17372	-1.07601		1.91729	-1.73298		2.4774	-0.850958
2.50965	-1.26185		2.03488	-0.73998		2.20211	-0.949713		2.46689	-1.30891		2.00108	-1.29829		2.37304	-1.19283		2.1657	-0.93925		2.17355	-1.06961		1.92382	-1.72668		2.4832	-0.843985
2.50924	-1.25545		2.03469	-0.733572		2.20194	-0.943305		2.46758	-1.30253		2.00748	-1.29187		2.37932	-1.18629		2.16558	-0.93284		2.17338	-1.0632		1.92393	-1.72027		2.48261	-0.837602
2.51523	-1.24864		2.03449	-0.727165		2.20818	-0.936728		2.46828	-1.29616		2.00747	-1.28546		2.37919	-1.17988		2.16547	-0.926431		2.17961	-1.05662		1.92405	-1.71387		2.48202	-0.831219
2.51482	-1.24225		2.0343	-0.720758		2.20801	-0.93032		2.46897	-1.28979		2.00746	-1.27905		2.37906	-1.17347		2.16536	-0.920022		2.17944	-1.05021		1.93057	-1.70757		2.48143	-0.824836
2.51441	-1.23585		2.04051	-0.714156		2.20784	-0.923912		2.46966	-1.28342		2.00745	-1.27264		2.37893	-1.16706		2.16525	-0.913612		2.17927	-1.0438		1.93069	-1.70116		2.48084	-0.818453
2.5204	-1.22904		2.04031	-0.707748		2.20767	-0.917504		2.47036	-1.27704		2.01385	-1.26622		2.38521	-1.16052		2.17155	-0.907092		2.1791	-1.03739		1.93081	-1.69475		2.48663	-0.81148
2.51999	-1.22265		2.04012	-0.701341		2.20751	-0.911096		2.47105	-1.27067		2.01384	-1.25981		2.38508	-1.15411		2.17144	-0.900683		2.17892	-1.03099		1.93733	-1.68846		2.48604	-0.805097
2.51958	-1.21625		2.03992	-0.694934		2.20734	-0.904688		2.47174	-1.2643		2.01383	-1.2534		2.38495	-1.1477		2.17133	-0.894273		2.18516	-1.02441		1.93745	-1.68205		2.48545	-0.798714
2.51917	-1.20985		2.03973	-0.688526		2.21358	-0.898111		2.47244	-1.25793		2.02023	-1.24698		2.38482	-1.14129		2.17122	-0.887864		2.18499	-1.018		1.93756	-1.67564		2.48486	-0.792331
2.52516	-1.20305		2.04594	-0.681924		2.21341	-0.891703		2.47313	-1.25155		2.02022	-1.24056		2.38468	-1.13488		2.1711	-0.881455		2.18482	-1.01159		1.94409	-1.66935		2.48427	-0.785948
2.52475	-1.19665		2.04575	-0.675517		2.21324	-0.885295		2.47382	-1.24518		2.02021	-1.23415		2.39096	-1.12834		2.1774	-0.874934		2.18464	-1.00518		1.9442	-1.66294		2.49007	-0.778975
2.52435	-1.19025		2.04555	-0.66911		2.21307	-0.878887		2.48089	-1.2395		2.0202	-1.22774		2.39083	-1.12194		2.17729	-0.868525		2.19088	-0.998603		1.94432	-1.65653		2.48948	-0.772592
2.53033	-1.18345		2.04536	-0.662702		2.2129	-0.872479		2.48158	-1.23313		2.0266	-1.22132		2.3907	-1.11553		2.17718	-0.862116		2.19071	-0.992195		1.95084	-1.65024		2.48889	-0.766209
2.52992	-1.17705		2.04516	-0.656295		2.21273	-0.866071		2.48227	-1.22676		2.02659	-1.21491		2.39057	-1.10912		2.17707	-0.855707		2.19054	-0.985787		1.95096	-1.64383		2.4883	-0.759826
2.52952	-1.17065		2.05137	-0.649693		2.21897	-0.859494		2.48297	-1.22038		2.02658	-1.2085		2.39044	-1.10271		2.17696	-0.849297		2.19036	-0.979379		1.95108	-1.63742		2.48771	-0.753443
2.52911	-1.16425		2.05118	-0.643285		2.2188	-0.853086		2.48366	-1.21401		2.03298	-1.20208		2.39672	-1.09617		2.18326	-0.842777		2.19019	-0.972971		1.9576	-1.63112		2.4935	-0.74647
2.5351	-1.15745		2.05098	-0.636878		2.21863	-0.846678		2.48435	-1.20764		2.03297	-1.19567		2.39659	-1.08976		2.18315	-0.836367		2.19643	-0.966391		1.95772	-1.62472		2.49291	-0.740087
2.53469	-1.15105		2.05079	-0.630471		2.21846	-0.84027		2.48505	-1.20127		2.03296	-1.18926		2.39646	-1.08335		2.18303	-0.829958		2.19625	-0.959983		1.95783	-1.61831		2.49232	-0.733704
2.53428	-1.14465		2.05059	-0.624064		2.21829	-0.833862		2.48574	-1.19489		2.03936	-1.18284		2.39632	-1.07694		2.18292	-0.823549		2.19608	-0.953575		1.95795	-1.6119		2.49173	-0.727321
2.53387	-1.13826		2.0504	-0.617656		2.21813	-0.827454		2.48643	-1.18852		2.03935	-1.17643		2.4026	-1.0704		2.18281	-0.81714		2.19591	-0.947167		1.96447	-1.6056		2.49114	-0.720938
2.53986	-1.13145		2.05661	-0.611054		2.22436	-0.820877		2.48713	-1.18215		2.03934	-1.17002		2.40247	-1.06399		2.1827	-0.81073		2.20215	-0.940587		1.96459	-1.59919		2.49694	-0.713965
2.53945	-1.12505		2.05642	-0.604647		2.2242	-0.814469		2.48782	-1.17577		2.04574	-1.1636		2.40234	-1.05759		2.189	-0.80421		2.20197	-0.934179		1.9647	-1.59279		2.49635	-0.707582
2.53904	-1.11866		2.05622	-0.598239		2.22403	-0.808061		2.48851	-1.1694		2.04573	-1.15719		2.40221	-1.05118		2.18889	-0.797801		2.2018	-0.927771		1.97123	-1.58649		2.49576	-0.701199
2.54503	-1.11185		2.05603	-0.591832		2.22386	-0.801653		2.4892	-1.16303		2.04572	-1.15078		2.40208	-1.04477		2.18878	-0.791391		2.20163	-0.921363		1.97135	-1.58008		2.49517	-0.694816
2.54462	-1.10545		2.05583	-0.585425		2.22369	-0.795245		2.4899	-1.15666		2.05212	-1.14436		2.40195	-1.03836		2.18867	-0.784982		2.20146	-0.914955		1.97146	-1.57367		2.49458	-0.688433
2.54421	-1.09906		2.06204	-0.578823		2.22352	-0.788837		2.49696	-1.15098		2.05211	-1.13795		2.40823	-1.03182		2.18855	-0.778573		2.20769	-0.908375		1.97799	-1.56738		2.50037	-0.68146
2.5438	-1.09266		2.06185	-0.572415		2.22976	-0.78226		2.49766	-1.1446		2.0521	-1.13154		2.4081	-1.02541		2.19485	-0.772052		2.20752	-0.901967		1.9781	-1.56097		2.49978	-0.675077
2.54979	-1.08585		2.06165	-0.566008		2.22959	-0.775852		2.49835	-1.13823		2.05209	-1.12513		2.40796	-1.019		2.19474	-0.765643		2.20735	-0.895559		1.97822	-1.55456		2.49919	-0.668694
2.54938	-1.07946		2.06146	-0.559601		2.22942	-0.769444		2.49904	-1.13186		2.05849	-1.11871		2.40783	-1.01259		2.19463	-0.759234		2.20718	-0.889151		1.98474	-1.54827		2.4986	-0.662311
2.54897	-1.07306		2.06126	-0.553193		2.22925	-0.763036		2.49974	-1.12549		2.05848	-1.1123		2.4077	-1.00618		2.19452	-0.752824		2.21341	-0.882571		1.98486	-1.54186		2.49802	-0.655928
2.54856	-1.06666		2.06107	-0.546786		2.22908	-0.756628		2.50043	-1.11911		2.05847	-1.10589		2.40757	-0.999774		2.19441	-0.746415		2.21324	-0.876163		1.98497	-1.53545		2.50381	-0.648955
2.54815	-1.06026		2.06728	-0.540184		2.22891	-0.75022		2.50112	-1.11274		2.05846	-1.09948		2.40744	-0.993365		2.1943	-0.740006		2.21307	-0.869755		1.9915	-1.52916		2.50322	-0.642572
2.55414	-1.05346		2.06709	-0.533777		2.23515	-0.743643		2.50181	-1.10637		2.05845	-1.09307		2.40731	-0.986956		2.20059	-0.733485		2.2129	-0.863347		1.99161	-1.52275		2.50263	-0.636189
2.55373	-1.04706		2.06689	-0.527369		2.23498	-0.737235		2.50251	-1.1		2.06485	-1.08665		2.41359	-0.980416		2.20048	-0.727076		2.21272	-0.856939		1.99173	-1.51634		2.50204	-0.629806
2.55333	-1.04066		2.0667	-0.520962		2.23482	-0.730827		2.5032	-1.09362		2.06484	-1.08024		2.41346	-0.974007		2.20037	-0.720667		2.21896	-0.850359		1.99826	-1.51004		2.50145	-0.623423
2.55292	-1.03427		2.0665	-0.514555		2.23465	-0.724419		2.50389	-1.08725		2.06483	-1.07383		2.41333	-0.967599		2.20026	-0.714257		2.21879	-0.843951		1.99837	-1.50364		2.50086	-0.61704
2.5589	-1.02746		2.06631	-0.508147		2.23448	-0.718011		2.50459	-1.08088		2.06482	-1.06742		2.4132	-0.96119		2.20015	-0.707848		2.21862	-0.837543		1.99849	-1.49723		2.50665	-0.610067
2.5585	-1.02106		2.07252	-0.501545		2.23431	-0.711603		2.50528	-1.0745		2.06481	-1.06101		2.41307	-0.954781		2.20004	-0.701439		2.21844	-0.831135		1.9986	-1.49082		2.50607	-0.603684
2.55809	-1.01467		2.07232	-0.495138		2.23414	-0.705195		2.51235	-1.06882		2.0648	-1.0546		2.41293	-0.948372		2.20634	-0.694918		2.22468	-0.824555		2.00513	-1.48452		2.50548	-0.597301
2.55768	-1.00827		2.07213	-0.488731		2.24038	-0.698618		2.51304	-1.06245		2.0712	-1.04818		2.4128	-0.941963		2.20623	-0.688509		2.22451	-0.818147		2.00524	-1.47811		2.50489	-0.590918
2.56367	-1.00146		2.07193	-0.482323		2.24021	-0.69221		2.51373	-1.05608		2.07119	-1.04177		2.41267	-0.935554		2.20611	-0.6821		2.22433	-0.811739		2.00536	-1.4717		2.5043	-0.584535
2.56326	-0.995065		2.07174	-0.475916		2.24004	-0.685802		2.51442	-1.04971		2.07118	-1.03536		2.41895	-0.929014		2.206	-0.67569		2.22416	-0.805331		2.01188	-1.46541		2.50371	-0.578152
2.56285	-0.988668		2.07154	-0.469509		2.23987	-0.679394		2.51512	-1.04333		2.07117	-1.02895		2.41882	-0.922605		2.20589	-0.669281		2.22399	-0.798923		2.012	-1.459		2.5095	-0.571179
2.56244	-0.982271		2.07775	-0.462906		2.2397	-0.672986		2.51581	-1.03696		2.07116	-1.02254		2.41869	-0.916196		2.20578	-0.662872		2.23023	-0.792343		2.01212	-1.45259		2.50891	-0.564796
2.56203	-0.975873		2.07756	-0.456499		2.23953	-0.666577		2.5165	-1.03059		2.07115	-1.01613		2.41856	-0.909787		2.21208	-0.656351		2.23005	-0.785935		2.01223	-1.44618		2.50832	-0.558413
2.56802	-0.969067		2.07736	-0.450092		2.24577	-0.66		2.5172	-1.02422		2.07755	-1.00971		2.41843	-0.903379		2.21197	-0.649942		2.22988	-0.779527		2.01876	-1.43989		2.50773	-0.55203
2.56761	-0.96267		2.07717	-0.443684		2.2456	-0.653592		2.51789	-1.01784		2.07754	-1.0033		2.4183	-0.89697		2.21186	-0.643533		2.22971	-0.773119		2.01887	-1.43348		2.50714	-0.545647
2.5672	-0.956273		2.07698	-0.437277		2.24543	-0.647184		2.51858	-1.01147		2.07753	-0.996886		2.41817	-0.890561		2.21175	-0.637124		2.22954	-0.766711		2.01899	-1.42707		2.50655	-0.539264
2.56679	-0.949876		2.07678	-0.43087		2.24527	-0.640776		2.51928	-1.0051		2.07752	-0.990475		2.41804	-0.884152		2.21163	-0.630714		2.23577	-0.760131		2.0191	-1.42066		2.51235	-0.532291
2.57278	-0.94307		2.07659	-0.424463		2.2451	-0.634368		2.51997	-0.998725		2.07751	-0.984065		2.4179	-0.877743		2.21152	-0.624305		2.2356	-0.753723		2.02563	-1.41437		2.51176	-0.525908
2.57237	-0.936672		2.0828	-0.41786		2.24493	-0.62796		2.52066	-0.992353		2.08391	-0.977645		2.42418	-0.871203		2.21782	-0.617785		2.23543	-0.747315		2.02574	-1.40796		2.51117	-0.519525
2.57196	-0.930275		2.0826	-0.411453		2.24476	-0.621552		2.52136	-0.98598		2.0839	-0.971235		2.42405	-0.864794		2.21771	-0.611375		2.23526	-0.740907		2.02586	-1.40155		2.51058	-0.513142
2.57155	-0.923878		2.08241	-0.405046		2.24459	-0.615144		2.52205	-0.979607		2.08389	-0.964824		2.42392	-0.858385		2.2176	-0.604966		2.23508	-0.7345		2.02598	-1.39514		2.50999	-0.506759
2.57754	-0.917072		2.08221	-0.398638		2.24442	-0.608736		2.52911	-0.973928		2.08388	-0.958414		2.42379	-0.851976		2.21749	-0.598557		2.24132	-0.727919		2.02609	-1.38873		2.5094	-0.500375
2.57713	-0.910675		2.08202	-0.392231		2.24425	-0.602328		2.52981	-0.967555		2.08387	-0.952004		2.42366	-0.845567		2.21738	-0.592147		2.24115	-0.721511		2.03262	-1.38244		2.50881	-0.493992
2.57673	-0.904278		2.08182	-0.385824		2.25049	-0.595751		2.5305	-0.961182		2.09027	-0.945584		2.42353	-0.839158		2.21727	-0.585738		2.24098	-0.715104		2.03273	-1.37603		2.5146	-0.48702
2.57632	-0.89788		2.08163	-0.379417		2.25032	-0.589343		2.53119	-0.95481		2.09026	-0.939173		2.4234	-0.83275		2.21715	-0.579329		2.2408	-0.708696		2.03285	-1.36962		2.51401	-0.480637
2.5823	-0.891074		2.08784	-0.372814		2.25015	-0.582935		2.53189	-0.948437		2.09025	-0.932763		2.42327	-0.826341		2.22345	-0.572808		2.24063	-0.702288		2.03296	-1.36321		2.51342	-0.474254
2.5819	-0.884677		2.08764	-0.366407		2.24998	-0.576527		2.53258	-0.942064		2.09024	-0.926353		2.42954	-0.819801		2.22334	-0.566399		2.24046	-0.69588		2.03308	-1.3568		2.51283	-0.467871
2.58149	-0.87828		2.08745	-0.36		2.24982	-0.570119		2.53327	-0.935692		2.09023	-0.919943		2.42941	-0.813392		2.22323	-0.55999		2.24669	-0.6893		2.0332	-1.35039		2.51225	-0.461487
2.58108	-0.871883		2.08725	-0.353592		2.24965	-0.563711		2.53397	-0.929319		2.09663	-0.913522		2.42928	-0.806983		2.22312	-0.55358		2.24652	-0.682892		2.03331	-1.34398		2.51166	-0.455104
2.58067	-0.865486		2.08706	-0.347185		2.24948	-0.557303		2.53466	-0.922946		2.09662	-0.907112		2.42915	-0.800574		2.22301	-0.547171		2.24635	-0.676484		2.03984	-1.33769		2.51107	-0.448721
2.58666	-0.858679		2.08686	-0.340778		2.24931	-0.550895		2.53535	-0.916574		2.09661	-0.900702		2.42902	-0.794165		2.2229	-0.540762		2.24618	-0.670076		2.03995	-1.33128		2.51686	-0.441749
2.58625	-0.852282		2.08667	-0.334371		2.24914	-0.544487		2.53604	-0.910201		2.0966	-0.894292		2.42889	-0.787756		2.22279	-0.534353		2.24601	-0.663668		2.04007	-1.32487		2.51627	-0.435366
2.58584	-0.845885		2.09288	-0.327768		2.24897	-0.538079		2.53674	-0.903828		2.09659	-0.887881		2.42876	-0.781347		2.22267	-0.527943		2.24583	-0.65726		2.04018	-1.31846		2.51568	-0.428982
2.58543	-0.839488		2.09269	-0.321361		2.2488	-0.531671		2.53743	-0.897456		2.103	-0.881461		2.42863	-0.774938		2.22256	-0.521534		2.25207	-0.65068		2.0403	-1.31205		2.51509	-0.422599
2.59142	-0.832682		2.09249	-0.314954		2.24863	-0.525263		2.53812	-0.891083		2.10299	-0.875051		2.4285	-0.768529		2.22886	-0.515014		2.2519	-0.644272		2.04042	-1.30564		2.5145	-0.416216
2.59101	-0.826285		2.0923	-0.308546		2.24846	-0.518855		2.53882	-0.88471		2.10298	-0.868641		2.42837	-0.762121		2.22875	-0.508604		2.25173	-0.637864		2.04053	-1.29924		2.51391	-0.409833
2.5906	-0.819887		2.0921	-0.302139		2.24829	-0.512447		2.53951	-0.878337		2.10297	-0.86223		2.43464	-0.755581		2.22864	-0.502195		2.25155	-0.631456		2.04065	-1.29283		2.51971	-0.402861
2.59019	-0.81349		2.09191	-0.295732		2.24813	-0.506039		2.5402	-0.871965		2.10296	-0.85582		2.43451	-0.749172		2.22853	-0.495786		2.25138	-0.625048		2.04717	-1.28653		2.51912	-0.396477
2.59618	-0.806684		2.09171	-0.289325		2.25436	-0.499462		2.5409	-0.865592		2.10936	-0.8494		2.43438	-0.742763		2.22842	-0.489376		2.25121	-0.61864		2.04729	-1.28012		2.51853	-0.390094
2.59577	-0.800287		2.09152	-0.282917		2.2542	-0.493054		2.54796	-0.859912		2.10935	-0.84299		2.43425	-0.736354		2.22831	-0.482967		2.25104	-0.612232		2.0474	-1.27371		2.51794	-0.383711
2.59536	-0.79389		2.09773	-0.276315		2.25403	-0.486646		2.54865	-0.85354		2.10934	-0.836579		2.43412	-0.729945		2.22819	-0.476558		2.25727	-0.605652		2.04752	-1.2673		2.51735	-0.377328
2.59495	-0.787493		2.09753	-0.269908		2.25386	-0.480238		2.54935	-0.847167		2.10933	-0.830169		2.43399	-0.723536		2.22808	-0.470148		2.2571	-0.599244		2.04763	-1.2609		2.51676	-0.370945
2.59455	-0.781095		2.09734	-0.2635		2.25369	-0.47383		2.55004	-0.840794		2.10932	-0.823759		2.43386	-0.717127		2.22797	-0.463739		2.25693	-0.592836		2.04775	-1.25449		2.51617	-0.364562
2.60053	-0.774289		2.09714	-0.257093		2.25352	-0.467422		2.55073	-0.834422		2.10931	-0.817349		2.43373	-0.710718		2.22786	-0.45733		2.25676	-0.586428		2.04787	-1.24808		2.51558	-0.358179
2.60013	-0.767892		2.09695	-0.250686		2.25335	-0.461014		2.55143	-0.828049		2.11571	-0.810928		2.4336	-0.704309		2.22775	-0.450921		2.25658	-0.58002		2.05439	-1.24178		2.52137	-0.351206
2.59972	-0.761495		2.09675	-0.244279		2.25318	-0.454606		2.55212	-0.821676		2.1157	-0.804518		2.43988	-0.69777		2.22764	-0.444511		2.25641	-0.573612		2.05451	-1.23537		2.52078	-0.344823
2.59931	-0.755098		2.09656	-0.237871		2.25301	-0.448198		2.55281	-0.815304		2.11569	-0.798108		2.43975	-0.691361		2.22753	-0.438102		2.26265	-0.567032		2.05462	-1.22897		2.52019	-0.33844
2.6053	-0.748292		2.09636	-0.231464		2.25284	-0.44179		2.55351	-0.808931		2.11568	-0.791698		2.43961	-0.684952		2.23383	-0.431582		2.26248	-0.560624		2.05474	-1.22256		2.5196	-0.332057
2.60489	-0.741894		2.09617	-0.225057		2.25268	-0.435382		2.5542	-0.802558		2.11567	-0.785287		2.43948	-0.678543		2.23371	-0.425172		2.2623	-0.554216		2.05485	-1.21615		2.51901	-0.325674
2.60448	-0.735497		2.09597	-0.218649		2.25251	-0.428974		2.55489	-0.796186		2.12207	-0.778867		2.43935	-0.672134		2.2336	-0.418763		2.26213	-0.547808		2.05497	-1.20974		2.51843	-0.319291
2.60407	-0.7291		2.10219	-0.212047		2.25234	-0.422565		2.55558	-0.789813		2.12206	-0.772457		2.43922	-0.665725		2.23349	-0.412354		2.26196	-0.5414		2.05509	-1.20333		2.51784	-0.312908
2.61006	-0.722294		2.10199	-0.20564		2.25217	-0.416157		2.55628	-0.78344		2.12205	-0.766047		2.43909	-0.659316		2.23338	-0.405944		2.26179	-0.534992		2.0552	-1.19692		2.52363	-0.305935
2.60965	-0.715897		2.1018	-0.199233		2.252	-0.409749		2.55697	-0.777068		2.12204	-0.759636		2.43896	-0.652907		2.23327	-0.399535		2.26161	-0.528585		2.06173	-1.19063		2.52304	-0.299552
2.60924	-0.7095		2.1016	-0.192825		2.25183	-0.403341		2.55766	-0.770695		2.12203	-0.753226		2.43883	-0.646498		2.23316	-0.393126		2.26785	-0.522004		2.06184	-1.18422		2.52245	-0.293169
2.60883	-0.703102		2.10141	-0.186418		2.25807	-0.396764		2.55836	-0.764322		2.12843	-0.746806		2.4387	-0.640089		2.23305	-0.386716		2.26768	-0.515596		2.06196	-1.17781		2.52186	-0.286786
2.61482	-0.696296		2.10121	-0.180011		2.2579	-0.390356		2.55905	-0.75795		2.12842	-0.740396		2.44498	-0.63355		2.23294	-0.380307		2.26751	-0.509189		2.06207	-1.1714		2.52127	-0.280403
2.61441	-0.689899		2.10102	-0.173603		2.25773	-0.383948		2.55974	-0.751577		2.12841	-0.733985		2.44485	-0.627141		2.23282	-0.373898		2.26733	-0.502781		2.06219	-1.16499		2.52068	-0.27402
2.614	-0.683502		2.10082	-0.167196		2.25756	-0.37754		2.56044	-0.745204		2.1284	-0.727575		2.44472	-0.620732		2.23271	-0.367489		2.26716	-0.496373		2.06231	-1.15858		2.52009	-0.267637
2.61359	-0.677105		2.10063	-0.160789		2.25739	-0.371132		2.56113	-0.738832		2.12839	-0.721165		2.44458	-0.614323		2.2326	-0.361079		2.26699	-0.489965		2.06242	-1.15217		2.52589	-0.260664
2.61318	-0.670707		2.10043	-0.154382		2.25722	-0.364724		2.56182	-0.732459		2.12838	-0.714755		2.44445	-0.607914		2.23249	-0.35467		2.27323	-0.483385		2.06895	-1.14588		2.5253	-0.254281
2.61917	-0.663901		2.10024	-0.147974		2.25706	-0.358316		2.56252	-0.726086		2.13478	-0.708334		2.44432	-0.601505		2.23879	-0.34815		2.27305	-0.476977		2.06906	-1.13947		2.52471	-0.247898
2.61876	-0.657504		2.10004	-0.141567		2.25689	-0.351908		2.56321	-0.719713		2.13477	-0.701924		2.44419	-0.595096		2.23868	-0.34174		2.27288	-0.470569		2.06918	-1.13306		2.52412	-0.241515
2.61836	-0.651107		2.09985	-0.13516		2.25672	-0.3455		2.5639	-0.713341		2.13476	-0.695514		2.45047	-0.588556		2.23857	-0.335331		2.27271	-0.464161		2.06929	-1.12665		2.52353	-0.235132
2.61795	-0.64471		2.09965	-0.128752		2.25655	-0.339092		2.56459	-0.706968		2.13475	-0.689104		2.45034	-0.582147		2.23846	-0.328922		2.27254	-0.457753		2.06941	-1.12024		2.52294	-0.228749
2.62393	-0.637904		2.09946	-0.122345		2.25638	-0.332684		2.56529	-0.700595		2.13474	-0.682693		2.45021	-0.575738		2.23834	-0.322512		2.27236	-0.451345		2.06953	-1.11383		2.52873	-0.221776
2.62353	-0.631507		2.09926	-0.115938		2.25621	-0.326276		2.56598	-0.694223		2.13473	-0.676283		2.45008	-0.56933		2.23823	-0.316103		2.27219	-0.444937		2.06964	-1.10742		2.52814	-0.215393
2.62312	-0.625109		2.09907	-0.10953		2.25604	-0.319868		2.56667	-0.68785		2.13472	-0.669873		2.44995	-0.562921		2.23812	-0.309694		2.27843	-0.438357		2.06976	-1.10101		2.52755	-0.20901
2.62271	-0.618712		2.09887	-0.103123		2.25587	-0.31346		2.56737	-0.681477		2.13471	-0.663463		2.44982	-0.556512		2.23801	-0.303285		2.27826	-0.431949		2.07628	-1.09472		2.52696	-0.202627
2.6223	-0.612315		2.09868	-0.0967159		2.2557	-0.307052		2.56806	-0.675105		2.14111	-0.657042		2.44968	-0.550103		2.2379	-0.296875		2.27808	-0.425541		2.0764	-1.08831		2.52637	-0.196244
2.62829	-0.605509		2.09848	-0.0903086		2.25554	-0.300644		2.56875	-0.668732		2.1411	-0.650632		2.45596	-0.543563		2.23779	-0.290466		2.27791	-0.419133		2.07651	-1.0819		2.52578	-0.18986
2.62788	-0.599112		2.09829	-0.0839013		2.25537	-0.294236		2.56945	-0.662359		2.14109	-0.644222		2.45583	-0.537154		2.23768	-0.284057		2.27774	-0.412725		2.07663	-1.07549		2.53158	-0.182888
2.62747	-0.592714		2.09809	-0.077494		2.2552	-0.287828		2.57014	-0.655987		2.14108	-0.637812		2.4557	-0.530745		2.23757	-0.277647		2.27757	-0.406317		2.07674	-1.06908		2.53099	-0.176505
2.62706	-0.586317		2.0979	-0.0710867		2.25503	-0.28142		2.57083	-0.649614		2.14107	-0.631401		2.45557	-0.524336		2.23746	-0.271238		2.2774	-0.399909		2.07686	-1.06267		2.5304	-0.170122
2.62665	-0.57992		2.0977	-0.0646795		2.25486	-0.275012		2.57152	-0.643241		2.14106	-0.624991		2.45544	-0.517927		2.23734	-0.264829		2.27722	-0.393501		2.07698	-1.05626		2.52981	-0.163739
2.63264	-0.573114		2.09751	-0.0582722		2.2611	-0.268435		2.57222	-0.636869		2.14105	-0.618581		2.45531	-0.511518		2.24364	-0.258308		2.28346	-0.386921		2.0835	-1.04997		2.52922	-0.157356
2.63223	-0.566717		2.09731	-0.0518649		2.26093	-0.262027		2.57291	-0.630496		2.14104	-0.612171		2.45518	-0.50511		2.24353	-0.251899		2.28329	-0.380513		2.08362	-1.04356		2.52863	-0.150972
2.63182	-0.56032		2.09712	-0.0454576		2.26076	-0.255619		2.5736	-0.624123		2.14744	-0.60575		2.46146	-0.49857		2.24342	-0.24549		2.28311	-0.374105		2.08373	-1.03715		2.52804	-0.144589
2.63141	-0.553922		2.09692	-0.0390503		2.26059	-0.249211		2.5743	-0.617751		2.14743	-0.59934		2.46132	-0.492161		2.24331	-0.23908		2.28294	-0.367697		2.08385	-1.03074		2.52745	-0.138206
2.63101	-0.547525		2.09673	-0.032643		2.26042	-0.242803		2.57499	-0.611378		2.14742	-0.59293		2.46119	-0.485752		2.2432	-0.232671		2.28277	-0.361289		2.08396	-1.02433		2.52686	-0.131823
2.63699	-0.540719		2.09653	-0.0262357		2.26025	-0.236395		2.57568	-0.605005		2.14741	-0.58652		2.46106	-0.479343		2.24309	-0.226262		2.2826	-0.354881		2.08408	-1.01792		2.52627	-0.12544
2.63658	-0.534322		2.09634	-0.0198284		2.26008	-0.229987		2.57638	-0.598633		2.1474	-0.580109		2.46093	-0.472934		2.24298	-0.219853		2.28243	-0.348473		2.0842	-1.01152		2.52568	-0.119057
2.63618	-0.527925		2.09614	-0.0134211		2.25992	-0.223579		2.57707	-0.59226		2.14739	-0.573699		2.4608	-0.466525		2.24286	-0.213443		2.28225	-0.342065		2.08431	-1.00511		2.52509	-0.112674
2.63577	-0.521527		2.09595	-0.00701384		2.25975	-0.217171		2.57776	-0.585887		2.14738	-0.567289		2.46067	-0.460116		2.24275	-0.207034		2.28208	-0.335658		2.09084	-0.998812		2.5245	-0.106291
2.63536	-0.51513		2.09575	-0.000606548		2.25958	-0.210763		2.57846	-0.579514		2.14737	-0.560879		2.46054	-0.453707		2.24264	-0.200625		2.28191	-0.32925		2.09095	-0.992403		2.52391	-0.0999077
2.64135	-0.508324		2.09556	0.00580074		2.25941	-0.204355		2.57915	-0.573142		2.15377	-0.554458		2.46682	-0.447168		2.24253	-0.194215		2.28174	-0.322842		2.09107	-0.985994		2.52333	-0.0935246
2.64094	-0.501927		2.09536	0.012208		2.25924	-0.197947		2.57984	-0.566769		2.15376	-0.548048		2.46669	-0.440759		2.24242	-0.187806		2.28797	-0.316262		2.09118	-0.979585		2.52274	-0.0871415
2.64053	-0.49553		2.09517	0.0186153		2.25907	-0.191539		2.58053	-0.560396		2.15375	-0.541638		2.46656	-0.43435		2.24231	-0.181397		2.2878	-0.309854		2.0913	-0.973176		2.52215	-0.0807584
2.64012	-0.489133		2.09497	0.0250226		2.2589	-0.18513		2.57485	-0.553331		2.15374	-0.535228		2.46643	-0.427941		2.2422	-0.174987		2.28763	-0.303446		2.09142	-0.966766		2.52156	-0.0743753
2.63971	-0.482735		2.09478	0.0314299		2.25873	-0.178722		2.57555	-0.546958		2.15373	-0.528817		2.46629	-0.421532		2.24209	-0.168578		2.28746	-0.297038		2.09153	-0.960357		2.52097	-0.0679922
2.6393	-0.476338		2.09458	0.0378372		2.25856	-0.172314		2.57624	-0.540585		2.15372	-0.522407		2.46616	-0.415123		2.24197	-0.162169		2.28728	-0.29063		2.09165	-0.953948		2.52038	-0.0616091
2.64529	-0.469532		2.09439	0.0442445		2.2584	-0.165906		2.57693	-0.534213		2.15371	-0.515997		2.46603	-0.408714		2.24186	-0.15576		2.28711	-0.284222		2.09817	-0.947655		2.51979	-0.055226
2.64488	-0.463135		2.09419	0.0506518		2.25823	-0.159498		2.57763	-0.52784		2.1537	-0.509587		2.47231	-0.402174		2.24175	-0.14935		2.28694	-0.277814		2.09829	-0.941245		2.5192	-0.0488429
2.64447	-0.456738		2.094	0.0570591		2.25806	-0.15309		2.58469	-0.52216		2.15369	-0.503176		2.47218	-0.395765		2.24164	-0.142941		2.28677	-0.271406		2.0984	-0.934836		2.51861	-0.0424599
2.64406	-0.450341		2.0938	0.0634664		2.25789	-0.146682		2.58539	-0.515788		2.16009	-0.496756		2.47205	-0.389356		2.24153	-0.136532		2.2866	-0.264998		2.09852	-0.928427		2.51802	-0.0360768
2.64366	-0.443943		2.09361	0.0698736		2.25772	-0.140274		2.58608	-0.509415		2.16008	-0.490346		2.47192	-0.382947		2.24142	-0.130122		2.28642	-0.25859		2.09864	-0.922018		2.51743	-0.0296937
2.64964	-0.437137		2.09341	0.0762809		2.25755	-0.133866		2.58677	-0.503042		2.16007	-0.483936		2.47179	-0.376539		2.24131	-0.123713		2.28625	-0.252182		2.09875	-0.915609		2.51684	-0.0233106
2.64923	-0.43074		2.09322	0.0826882		2.25738	-0.127458		2.58109	-0.495977		2.16006	-0.477525		2.47166	-0.37013		2.24761	-0.117193		2.28608	-0.245774		2.09887	-0.909199		2.51625	-0.0169275
2.64883	-0.424343		2.09302	0.0890955		2.25721	-0.12105		2.58179	-0.489604		2.16005	-0.471115		2.47153	-0.363721		2.24749	-0.110783		2.28591	-0.239366		2.09898	-0.90279		2.51566	-0.0105444
2.64842	-0.417946		2.09283	0.0955028		2.25704	-0.114642		2.58248	-0.483231		2.16004	-0.464705		2.4714	-0.357312		2.24738	-0.104374		2.28573	-0.232958		2.10551	-0.896497		2.51507	-0.0041613
2.64801	-0.411548		2.09263	0.10191		2.25687	-0.108234		2.58317	-0.476858		2.16003	-0.458295		2.47126	-0.350903		2.24727	-0.0979648		2.28556	-0.22655		2.10562	-0.890087		2.51448	0.00222179
2.654	-0.404742		2.09244	0.108317		2.25671	-0.101826		2.58386	-0.470486		2.16002	-0.451884		2.47113	-0.344494		2.24716	-0.0915555		2.2918	-0.21997		2.10574	-0.883678		2.51389	0.00860488
2.65359	-0.398345		2.09224	0.114725		2.25654	-0.0954181		2.58456	-0.464113		2.16001	-0.445474		2.47741	-0.337954		2.24705	-0.0851462		2.29163	-0.213562		2.10585	-0.877269		2.5133	0.014988
2.65318	-0.391948		2.09205	0.121132		2.25637	-0.0890101		2.58525	-0.45774		2.16	-0.439064		2.47728	-0.331545		2.24694	-0.0787369		2.29145	-0.207154		2.10597	-0.87086		2.51271	0.0213711
2.65277	-0.385551		2.09185	0.127539		2.2562	-0.082602		2.58594	-0.451368		2.15999	-0.432654		2.47715	-0.325136		2.24683	-0.0723277		2.29128	-0.200746		2.10609	-0.864451		2.51212	0.0277542
2.65236	-0.379154		2.09166	0.133947		2.25603	-0.076194		2.58664	-0.444995		2.16639	-0.426233		2.47702	-0.318727		2.24672	-0.0659184		2.29111	-0.194338		2.1062	-0.858041		2.51153	0.0341373
2.65835	-0.372348		2.09146	0.140354		2.25586	-0.069786		2.58733	-0.438622		2.16638	-0.419823		2.47689	-0.312319		2.24661	-0.0595091		2.29094	-0.18793		2.10632	-0.851632		2.51095	0.0405203
2.65794	-0.36595		2.09127	0.146761		2.25569	-0.0633779		2.58802	-0.43225		2.16637	-0.413413		2.47676	-0.30591		2.24649	-0.0530998		2.29077	-0.181523		2.11284	-0.845339		2.51036	0.0469034
2.65753	-0.359553		2.09107	0.153168		2.25552	-0.0569699		2.58872	-0.425877		2.16636	-0.407003		2.47663	-0.299501		2.24638	-0.0466905		2.29059	-0.175115		2.11296	-0.83893		2.50977	0.0532865
2.65712	-0.353156		2.09088	0.159576		2.25535	-0.0505619		2.58941	-0.419504		2.16635	-0.400593		2.4765	-0.293092		2.24627	-0.0402812		2.29042	-0.168707		2.11307	-0.83252		2.50918	0.0596696
2.65671	-0.346759		2.09068	0.165983		2.25518	-0.0441538		2.5901	-0.413132		2.16634	-0.394182		2.47636	-0.286683		2.24616	-0.0338719		2.29025	-0.162299		2.11319	-0.826111		2.50859	0.0660527
2.6627	-0.339953		2.09049	0.17239		2.25502	-0.0377458		2.59079	-0.406759		2.16633	-0.387772		2.47623	-0.280274		2.24605	-0.0274626		2.29008	-0.155891		2.11331	-0.819702		2.508	0.0724358
2.66229	-0.333555		2.09029	0.178798		2.25485	-0.0313378		2.59149	-0.400386		2.16632	-0.381362		2.4761	-0.273865		2.24594	-0.0210533		2.2899	-0.149483		2.11342	-0.813293		2.50741	0.0788189
2.66188	-0.327158		2.0901	0.185205		2.25468	-0.0249298		2.59218	-0.394014		2.16631	-0.374952		2.47597	-0.267456		2.24583	-0.014644		2.28973	-0.143075		2.11354	-0.806883		2.50682	0.085202
2.66148	-0.320761		2.0899	0.191612		2.25451	-0.0185217		2.59287	-0.387641		2.1663	-0.368541		2.47584	-0.261047		2.24572	-0.00823473		2.28956	-0.136667		2.11365	-0.800474		2.50623	0.0915851
2.66107	-0.314364		2.08971	0.198019		2.25434	-0.0121137		2.59357	-0.381268		2.16629	-0.362131		2.47571	-0.254638		2.2456	-0.00182543		2.28939	-0.130259		2.12018	-0.794181		2.50564	0.0979682
2.66066	-0.307967		2.08951	0.204427		2.25417	-0.00570567		2.59426	-0.374896		2.16628	-0.355721		2.47558	-0.248229		2.23908	0.00447269		2.28922	-0.123851		2.12029	-0.787772		2.50505	0.104351
2.66025	-0.301569		2.08932	0.210834		2.254	0.000702359		2.59495	-0.368523		2.16627	-0.349311		2.47545	-0.24182		2.23897	0.010882		2.28904	-0.117443		2.12041	-0.781362		2.50446	0.110734
2.65984	-0.295172		2.08912	0.217241		2.25383	0.00711039		2.59565	-0.36215		2.17267	-0.34289		2.47532	-0.235411		2.23886	0.0172913		2.29528	-0.110863		2.12053	-0.774953		2.50387	0.117117
2.66583	-0.288366		2.08893	0.223649		2.25366	0.0135184		2.59634	-0.355778		2.17266	-0.33648		2.47519	-0.229003		2.23875	0.0237006		2.29511	-0.104455		2.12064	-0.768544		2.50328	0.123501
2.66542	-0.281969		2.08873	0.230056		2.2535	0.0199264		2.59066	-0.348712		2.17265	-0.33007		2.47506	-0.222594		2.23864	0.0301099		2.29494	-0.0980471		2.12076	-0.762135		2.50269	0.129884
2.66501	-0.275572		2.08854	0.236463		2.25333	0.0263345		2.59135	-0.342339		2.17264	-0.32366		2.47493	-0.216185		2.23853	0.0365192		2.29476	-0.0916392		2.12087	-0.755726		2.5021	0.136267
2.6646	-0.269175		2.08834	0.24287		2.25316	0.0327425		2.59205	-0.335966		2.17263	-0.317249		2.47479	-0.209776		2.23842	0.0429284		2.29459	-0.0852312		2.12099	-0.749316		2.50151	0.14265
2.66419	-0.262777		2.08815	0.249278		2.25299	0.0391505		2.59274	-0.329594		2.17262	-0.310839		2.47466	-0.203367		2.23831	0.0493377		2.29442	-0.0788233		2.12751	-0.743023		2.50092	0.149033
2.66378	-0.25638		2.08795	0.255685		2.25282	0.0455586		2.59343	-0.323221		2.17261	-0.304429		2.47453	-0.196958		2.23819	0.055747		2.29425	-0.0724153		2.12763	-0.736614		2.50033	0.155416
2.66338	-0.249983		2.08776	0.262092		2.25265	0.0519666		2.59412	-0.316848		2.1726	-0.298019		2.4744	-0.190549		2.23808	0.0621563		2.29407	-0.0660074		2.12775	-0.730204		2.49974	0.161799
2.66297	-0.243586		2.08756	0.2685		2.25248	0.0583746		2.59482	-0.310476		2.17259	-0.291608		2.47427	-0.18414		2.23797	0.0685656		2.2939	-0.0595994		2.12786	-0.723795		2.49916	0.168182
2.66256	-0.237189		2.08737	0.274907		2.25231	0.0647827		2.59551	-0.304103		2.17258	-0.285198		2.47414	-0.177731		2.23786	0.0749749		2.29373	-0.0531915		2.12798	-0.717386		2.49857	0.174565
2.66215	-0.230791		2.08717	0.281314		2.25214	0.0711907		2.5962	-0.29773		2.17257	-0.278788		2.47401	-0.171322		2.23775	0.0813842		2.29356	-0.0467836		2.12809	-0.710977		2.49798	0.180948
2.65534	-0.224803		2.08698	0.287722		2.25197	0.0775987		2.5969	-0.291358		2.17256	-0.272378		2.47388	-0.164913		2.23764	0.0877935		2.29339	-0.0403756		2.12821	-0.704568		2.49739	0.187331
2.65493	-0.218406		2.08038	0.293934		2.25181	0.0840067		2.59759	-0.284985		2.17255	-0.265967		2.47375	-0.158504		2.23753	0.0942028		2.29321	-0.0339677		2.12832	-0.698158		2.4968	0.193715
2.65453	-0.212009		2.08018	0.300341		2.25164	0.0904148		2.59828	-0.278612		2.17254	-0.259557		2.47362	-0.152095		2.23742	0.100612		2.29304	-0.0275597		2.13485	-0.691865		2.49621	0.200098
2.65412	-0.205611		2.07999	0.306748		2.25147	0.0968228		2.59898	-0.27224		2.17253	-0.253147		2.47349	-0.145687		2.23731	0.107021		2.29287	-0.0211518		2.13496	-0.685456		2.49562	0.206481
2.65371	-0.199214		2.07979	0.313156		2.2513	0.103231		2.59967	-0.265867		2.17893	-0.246727		2.47336	-0.139278		2.23719	0.113431		2.2927	-0.0147438		2.13508	-0.679047		2.49503	0.212864
2.6533	-0.192817		2.0796	0.319563		2.24472	0.10947		2.60036	-0.259494		2.17892	-0.240316		2.47322	-0.132869		2.23708	0.11984		2.29252	-0.0083359		2.1352	-0.672637		2.49444	0.219247
2.65289	-0.18642		2.0794	0.32597		2.24455	0.115878		2.60106	-0.253122		2.17891	-0.233906		2.47309	-0.12646		2.23697	0.126249		2.29876	-0.00175579		2.13531	-0.666228		2.48747	0.225041
2.65248	-0.180023		2.07921	0.332378		2.24438	0.122286		2.60175	-0.246749		2.1789	-0.227496		2.47296	-0.120051		2.23686	0.132659		2.29859	0.00465216		2.13543	-0.659819		2.48688	0.231424
2.65207	-0.173625		2.07901	0.338785		2.24422	0.128694		2.60244	-0.240376		2.17889	-0.221086		2.47283	-0.113642		2.23675	0.139068		2.29842	0.0110601		2.13554	-0.65341		2.48629	0.237807
2.65166	-0.167228		2.07882	0.345192		2.24405	0.135102		2.59676	-0.23331		2.17888	-0.214675		2.4727	-0.107233		2.23664	0.145477		2.29824	0.017468		2.13566	-0.647001		2.4857	0.24419
2.65125	-0.160831		2.07862	0.351599		2.24388	0.14151		2.59745	-0.226938		2.17887	-0.208265		2.47257	-0.100824		2.23653	0.151886		2.29807	0.023876		2.14218	-0.640707		2.48511	0.250573
2.65085	-0.154434		2.07843	0.358007		2.24371	0.147918		2.59815	-0.220565		2.17886	-0.201855		2.47244	-0.0944152		2.23642	0.158296		2.2979	0.0302839		2.1423	-0.634298		2.48452	0.256956
2.65044	-0.148037		2.07823	0.364414		2.24354	0.154326		2.59884	-0.214192		2.17885	-0.195445		2.47231	-0.0880063		2.2363	0.164705		2.29773	0.0366919		2.14242	-0.627889		2.48393	0.263339
2.65003	-0.141639		2.07804	0.370821		2.24337	0.160734		2.59953	-0.20782		2.17884	-0.189034		2.47218	-0.0815974		2.23619	0.171114		2.29756	0.0430998		2.14253	-0.621479		2.48334	0.269722
2.64962	-0.135242		2.07784	0.377229		2.2432	0.167142		2.60023	-0.201447		2.17883	-0.182624		2.47205	-0.0751884		2.23608	0.177524		2.29738	0.0495078		2.14265	-0.61507		2.48275	0.276105
2.64921	-0.128845		2.07765	0.383636		2.24303	0.17355		2.60092	-0.195074		2.17882	-0.176214		2.47192	-0.0687795		2.23597	0.183933		2.29721	0.0559157		2.14276	-0.608661		2.48216	0.282488
2.6488	-0.122448		2.07745	0.390043		2.24286	0.179958		2.60161	-0.188702		2.17881	-0.169804		2.47179	-0.0623706		2.23586	0.190342		2.29704	0.0623237		2.14288	-0.602252		2.48157	0.288871
2.64839	-0.11605		2.07726	0.39645		2.24269	0.186366		2.60231	-0.182329		2.1788	-0.163393		2.47165	-0.0559617		2.22934	0.19664		2.29687	0.0687316		2.14299	-0.595843		2.48098	0.295255
2.64798	-0.109653		2.07706	0.402858		2.24253	0.192774		2.603	-0.175956		2.17879	-0.156983		2.47152	-0.0495528		2.22923	0.20305		2.29669	0.0751395		2.14311	-0.589433		2.48039	0.301638
2.64758	-0.103256		2.07687	0.409265		2.24236	0.199182		2.60369	-0.169584		2.17878	-0.150573		2.47139	-0.0431438		2.22912	0.209459		2.29652	0.0815475		2.14964	-0.58314		2.4798	0.308021
2.64717	-0.0968589		2.07667	0.415672		2.24219	0.20559		2.60439	-0.163211		2.17877	-0.144163		2.47126	-0.0367349		2.22901	0.215868		2.29635	0.0879554		2.14975	-0.576731		2.47921	0.314404
2.64676	-0.0904617		2.07648	0.42208		2.24202	0.211998		2.60508	-0.156838		2.17876	-0.137752		2.47113	-0.030326		2.2289	0.222277		2.29618	0.0943634		2.14987	-0.570322		2.47862	0.320787
2.64635	-0.0840645		2.07628	0.428487		2.24185	0.218406		2.60577	-0.150466		2.17875	-0.131342		2.471	-0.0239171		2.22878	0.228687		2.29601	0.100771		2.14998	-0.563912		2.47803	0.32717
2.64594	-0.0776673		2.06968	0.434699		2.24168	0.224814		2.60646	-0.144093		2.17874	-0.124932		2.47087	-0.0175082		2.22867	0.235096		2.29583	0.107179		2.1501	-0.557503		2.47744	0.333553
2.64553	-0.0712701		2.06948	0.441107		2.24151	0.231222		2.60716	-0.13772		2.17873	-0.118522		2.47074	-0.0110992		2.22856	0.241505		2.28925	0.113415		2.15021	-0.551094		2.47686	0.339936
2.64512	-0.0648729		2.06929	0.447514		2.24134	0.23763		2.60785	-0.131348		2.17872	-0.112111		2.47061	-0.00469031		2.22845	0.247915		2.28908	0.119823		2.15033	-0.544685		2.47627	0.346319
2.64471	-0.0584756		2.06909	0.453921		2.24117	0.244039		2.60217	-0.124282		2.18512	-0.105691		2.47048	0.00171861		2.22834	0.254324		2.28891	0.126231		2.15045	-0.538275		2.47568	0.352702
2.6443	-0.0520784		2.0689	0.460328		2.241	0.250447		2.60286	-0.117909		2.18511	-0.0992808		2.47035	0.00812753		2.22823	0.260733		2.28874	0.132639		2.15056	-0.531866		2.47509	0.359085
2.6439	-0.0456812		2.0687	0.466736		2.24084	0.256855		2.60356	-0.111536		2.1851	-0.0928706		2.47022	0.0145365		2.22812	0.267143		2.28857	0.139047		2.15068	-0.525457		2.4745	0.365469
2.64349	-0.039284		2.06851	0.473143		2.24067	0.263263		2.60425	-0.105164		2.18509	-0.0864603		2.47008	0.0209454		2.22801	0.273552		2.28839	0.145455		2.15079	-0.519048		2.47391	0.371852
2.64308	-0.0328868		2.06831	0.47955		2.2405	0.269671		2.60494	-0.0987911		2.18508	-0.0800501		2.46995	0.0273543		2.22789	0.279961		2.28822	0.151863		2.15091	-0.512639		2.47332	0.378235
2.64267	-0.0264896		2.06812	0.485958		2.24033	0.276079		2.60564	-0.0924184		2.18507	-0.0736398		2.46982	0.0337632		2.22778	0.28637		2.28805	0.158271		2.15102	-0.506229		2.47273	0.384618
2.64226	-0.0200924		2.06792	0.492365		2.24016	0.282487		2.60633	-0.0860458		2.18506	-0.0672296		2.46969	0.0401721		2.22767	0.29278		2.28788	0.164679		2.15114	-0.49982		2.47214	0.391001
2.64185	-0.0136952		2.06773	0.498772		2.23999	0.288895		2.60702	-0.0796731		2.18505	-0.0608193		2.46956	0.0465811		2.22756	0.299189		2.2877	0.171087		2.15767	-0.493527		2.47155	0.397384
2.64144	-0.00729801		2.06753	0.505179		2.23982	0.295303		2.60772	-0.0733004		2.18504	-0.0544091		2.46943	0.05299		2.22745	0.305598		2.28753	0.177494		2.15778	-0.487118		2.47096	0.403767
2.64103	-0.000900804		2.06734	0.511587		2.23325	0.301542		2.60841	-0.0669277		2.18503	-0.0479988		2.4693	0.0593989		2.22734	0.312008		2.28736	0.183902		2.1579	-0.480708		2.47037	0.41015
2.64062	0.0054964		2.06714	0.517994		2.23308	0.30795		2.6091	-0.060555		2.18502	-0.0415886		2.46917	0.0658078		2.22723	0.318417		2.28719	0.19031		2.15801	-0.474299		2.4634	0.415944
2.64022	0.0118936		2.06695	0.524401		2.23291	0.314358		2.60342	-0.0534893		2.18501	-0.0351783		2.46904	0.0722167		2.22712	0.324826		2.28702	0.196718		2.15813	-0.46789		2.46281	0.422327
2.63981	0.0182908		2.06675	0.530809		2.23274	0.320766		2.60411	-0.0471166		2.185	-0.0287681		2.46891	0.0786257		2.22701	0.331235		2.28684	0.203126		2.15824	-0.461481		2.46222	0.42871
2.6394	0.024688		2.06015	0.537021		2.23257	0.327174		2.60481	-0.0407439		2.18499	-0.0223578		2.46878	0.0850346		2.22689	0.337645		2.28667	0.209534		2.15836	-0.455071		2.46163	0.435093
2.63899	0.0310852		2.05996	0.543428		2.2324	0.333582		2.6055	-0.0343713		2.18498	-0.0159476		2.46865	0.0914435		2.22678	0.344054		2.2865	0.215942		2.15848	-0.448662		2.46104	0.441476
2.63858	0.0374824		2.05976	0.549835		2.23223	0.33999		2.60619	-0.0279986		2.18497	-0.00953735		2.46851	0.0978524		2.22667	0.350463		2.28633	0.22235		2.15859	-0.442253		2.46045	0.447859
2.63817	0.0438796		2.05957	0.556243		2.23206	0.346398		2.60689	-0.0216259		2.18496	-0.0031271		2.46838	0.104261		2.22656	0.356873		2.28615	0.228758		2.15871	-0.435844		2.45986	0.454242
2.63776	0.0502768		2.05937	0.56265		2.23189	0.352806		2.60758	-0.0152532		2.18495	0.00328314		2.46825	0.11067		2.22645	0.363282		2.28598	0.235166		2.15882	-0.429435		2.45927	0.460625
2.63735	0.056674		2.05918	0.569057		2.23172	0.359214		2.60827	-0.00888053		2.18494	0.00969339		2.46812	0.117079		2.22634	0.369691		2.28581	0.241574		2.15894	-0.423025		2.45868	0.467008
2.63695	0.0630712		2.05898	0.575465		2.23156	0.365622		2.60897	-0.00250785		2.18493	0.0161036		2.46799	0.123488		2.22623	0.3761		2.28564	0.247982		2.15905	-0.416616		2.45809	0.473392
2.63654	0.0694685		2.05879	0.581872		2.23139	0.37203		2.60966	0.00386483		2.18492	0.0225139		2.46786	0.129897		2.22612	0.38251		2.28547	0.25439		2.15917	-0.410207		2.4575	0.479775
2.63613	0.0758657		2.05859	0.588279		2.23122	0.378438		2.61035	0.0102375		2.18491	0.0289241		2.46773	0.136306		2.226	0.388919		2.28529	0.260798		2.15929	-0.403798		2.45691	0.486158
2.63572	0.0822629		2.0584	0.594687		2.23105	0.384846		2.61105	0.0166102		2.1849	0.0353344		2.4676	0.142715		2.22589	0.395328		2.28512	0.267206		2.16581	-0.397504		2.45632	0.492541
2.64171	0.0890689		2.0582	0.601094		2.23088	0.391254		2.60537	0.0236759		2.18489	0.0417446		2.46747	0.149124		2.22578	0.401738		2.28495	0.273614		2.16593	-0.391095		2.45573	0.498924
2.6413	0.0954661		2.05801	0.607501		2.2243	0.397493		2.60606	0.0300486		2.18488	0.0481549		2.46734	0.155533		2.22567	0.408147		2.28478	0.280022		2.16604	-0.384686		2.45514	0.505307
2.64089	0.101863		2.05781	0.613908		2.22413	0.403901		2.60675	0.0364213		2.18487	0.0545651		2.4608	0.161811		2.21915	0.414445		2.28461	0.28643		2.16616	-0.378277		2.45456	0.51169
2.64048	0.108261		2.05762	0.620316		2.22396	0.410309		2.60744	0.042794		2.18486	0.0609754		2.46067	0.16822		2.21904	0.420854		2.28443	0.292837		2.16627	-0.371868		2.45397	0.518073
2.64007	0.114658		2.05102	0.626528		2.2238	0.416717		2.60814	0.0491667		2.18485	0.0673856		2.46054	0.174629		2.21893	0.427264		2.28426	0.299245		2.16639	-0.365458		2.45338	0.524456
2.63966	0.121055		2.05082	0.632935		2.22363	0.423125		2.60883	0.0555393		2.18484	0.0737959		2.4604	0.181038		2.21882	0.433673		2.28409	0.305653		2.16651	-0.359049		2.45279	0.530839
2.63925	0.127452		2.05063	0.639343		2.22346	0.429533		2.60952	0.061912		2.18483	0.0802061		2.46027	0.187446		2.21871	0.440082		2.28392	0.312061		2.16662	-0.35264		2.4522	0.537223
2.63885	0.133849		2.05043	0.64575		2.22329	0.435941		2.61022	0.0682847		2.18482	0.0866164		2.46014	0.193855		2.21859	0.446492		2.28374	0.318469		2.16674	-0.346231		2.45161	0.543606
2.63844	0.140247		2.05024	0.652157		2.22312	0.44235		2.61091	0.0746574		2.18481	0.0930266		2.46001	0.200264		2.21848	0.452901		2.28357	0.324877		2.16685	-0.339821		2.45102	0.549989
2.63803	0.146644		2.05004	0.658564		2.22295	0.448758		2.6116	0.0810301		2.1848	0.0994369		2.45988	0.206673		2.21837	0.45931		2.2834	0.331285		2.16697	-0.333412		2.45043	0.556372
2.63762	0.153041		2.04985	0.664972		2.22278	0.455166		2.6123	0.0874027		2.18479	0.105847		2.45975	0.213082		2.21826	0.465719		2.28323	0.337693		2.16708	-0.327003		2.44984	0.562755
2.63721	0.159438		2.04965	0.671379		2.22261	0.461574		2.61299	0.0937754		2.18478	0.112257		2.45962	0.219491		2.21815	0.472129		2.28306	0.344101		2.1672	-0.320594		2.44925	0.569138
2.6368	0.165835		2.04946	0.677786		2.22244	0.467982		2.61368	0.100148		2.18477	0.118668		2.45949	0.2259		2.21804	0.478538		2.27648	0.350337		2.16732	-0.314185		2.44866	0.575521
2.63639	0.172233		2.04926	0.684194		2.22228	0.47439		2.608	0.107214		2.18476	0.125078		2.45936	0.232309		2.21793	0.484947		2.2763	0.356745		2.16743	-0.307775		2.44807	0.581904
2.63598	0.17863		2.04907	0.690601		2.22211	0.480798		2.6087	0.113587		2.18475	0.131488		2.45923	0.238718		2.21782	0.491357		2.27613	0.363153		2.16755	-0.301366		2.44748	0.588287
2.63557	0.185027		2.04246	0.696813		2.21553	0.487037		2.60939	0.119959		2.18474	0.137898		2.4591	0.245127		2.21771	0.497766		2.27596	0.369561		2.17407	-0.295073		2.44689	0.59467
2.63517	0.191424		2.04227	0.70322		2.21536	0.493445		2.61008	0.126332		2.18473	0.144309		2.45897	0.251536		2.21759	0.504175		2.27579	0.375969		2.17419	-0.288664		2.43992	0.600464
2.63476	0.197821		2.04207	0.709628		2.21519	0.499853		2.61077	0.132705		2.18472	0.150719		2.45883	0.257945		2.21748	0.510584		2.27561	0.382377		2.1743	-0.282254		2.43933	0.606847
2.63435	0.204219		2.04188	0.716035		2.21502	0.506261		2.61147	0.139077		2.18471	0.157129		2.4587	0.264354		2.21737	0.516994		2.27544	0.388784		2.17442	-0.275845		2.43874	0.61323
2.63394	0.210616		2.04168	0.722442		2.21485	0.512669		2.61216	0.14545		2.1847	0.163539		2.45857	0.270762		2.21726	0.523403		2.27527	0.395192		2.17454	-0.269436		2.43815	0.619613
2.63353	0.217013		2.04149	0.72885		2.21468	0.519077		2.61285	0.151823		2.18469	0.16995		2.45203	0.277041		2.21715	0.529812		2.2751	0.4016		2.17465	-0.263027		2.43756	0.625996
2.63312	0.22341		2.04129	0.735257		2.21452	0.525485		2.61355	0.158195		2.18468	0.17636		2.4519	0.283449		2.21704	0.536222		2.27493	0.408008		2.17477	-0.256617		2.43697	0.632379
2.63271	0.229807		2.0411	0.741664		2.21435	0.531893		2.61424	0.164568		2.18467	0.18277		2.45177	0.289858		2.21693	0.542631		2.27475	0.414416		2.17488	-0.250208		2.43638	0.638762
2.6323	0.236205		2.0345	0.747877		2.21418	0.538301		2.61493	0.170941		2.18466	0.18918		2.45164	0.296267		2.21682	0.54904		2.27458	0.420824		2.175	-0.243799		2.43579	0.645146
2.63189	0.242602		2.0343	0.754284		2.21401	0.544709		2.61563	0.177313		2.18465	0.195591		2.45151	0.302676		2.2167	0.555449		2.27441	0.427232		2.17511	-0.23739		2.4352	0.651529
2.63149	0.248999		2.03411	0.760691		2.21384	0.551117		2.61632	0.183686		2.18464	0.202001		2.45138	0.309085		2.21659	0.561859		2.27424	0.43364		2.17523	-0.230981		2.43461	0.657912
2.63108	0.255396		2.03391	0.767098		2.21367	0.557525		2.61701	0.190059		2.18463	0.208411		2.45125	0.315494		2.21648	0.568268		2.27407	0.440048		2.17535	-0.224571		2.43402	0.664295
2.63067	0.261793		2.03372	0.773506		2.2135	0.563933		2.61133	0.197124		2.18462	0.214821		2.45112	0.321903		2.20996	0.574566		2.27389	0.446456		2.17546	-0.218162		2.43343	0.670678
2.63026	0.268191		2.03352	0.779913		2.20692	0.570172		2.61203	0.203497		2.18461	0.221232		2.45099	0.328312		2.20985	0.580975		2.27372	0.452864		2.17558	-0.211753		2.43285	0.677061
2.62985	0.274588		2.03333	0.78632		2.20676	0.57658		2.61272	0.20987		2.1846	0.227642		2.45086	0.334721		2.20974	0.587385		2.26714	0.4591		2.17569	-0.205344		2.43226	0.683444
2.62944	0.280985		2.02672	0.792533		2.20659	0.582988		2.61341	0.216242		2.18459	0.234052		2.45072	0.34113		2.20963	0.593794		2.26697	0.465508		2.17581	-0.198935		2.43167	0.689827
2.62903	0.287382		2.02653	0.79894		2.20642	0.589396		2.6141	0.222615		2.18458	0.240462		2.45059	0.347539		2.20952	0.600203		2.2668	0.471916		2.18233	-0.192641		2.43108	0.69621
2.62862	0.293779		2.02633	0.805347		2.20625	0.595804		2.6148	0.228988		2.18457	0.246873		2.45046	0.353948		2.20941	0.606613		2.26662	0.478324		2.18245	-0.186232		2.43049	0.702593
2.62822	0.300177		2.02614	0.811754		2.20608	0.602212		2.61549	0.235361		2.18456	0.253283		2.45033	0.360356		2.2093	0.613022		2.26645	0.484731		2.18257	-0.179823		2.42351	0.708387
2.62781	0.306574		2.02594	0.818162		2.20591	0.60862		2.61618	0.241733		2.18455	0.259693		2.4502	0.366765		2.20918	0.619431		2.26628	0.491139		2.18268	-0.173414		2.42292	0.71477
2.6274	0.312971		2.02575	0.824569		2.20574	0.615028		2.6105	0.248799		2.18454	0.266103		2.44366	0.373043		2.20266	0.625729		2.26611	0.497547		2.1828	-0.167004		2.42234	0.721153
2.62699	0.319368		2.02555	0.830976		2.20557	0.621436		2.6112	0.255172		2.18453	0.272514		2.44353	0.379452		2.20255	0.632139		2.26594	0.503955		2.18291	-0.160595		2.42175	0.727536
2.62658	0.325765		2.01895	0.837189		2.2054	0.627844		2.61189	0.261544		2.18452	0.278924		2.4434	0.385861		2.20244	0.638548		2.26576	0.510363		2.18303	-0.154186		2.42116	0.733919
2.62617	0.332163		2.01876	0.843596		2.19883	0.634084		2.61258	0.267917		2.18451	0.285334		2.44327	0.39227		2.20233	0.644957		2.26559	0.516771		2.18314	-0.147777		2.42057	0.740302
2.62576	0.33856		2.01856	0.850003		2.19866	0.640492		2.61328	0.27429		2.1845	0.291744		2.44314	0.398679		2.20222	0.651367		2.26542	0.523179		2.18326	-0.141367		2.41998	0.746686
2.62535	0.344957		2.01837	0.856411		2.19849	0.6469		2.61397	0.280662		2.18449	0.298155		2.44301	0.405088		2.20211	0.657776		2.26525	0.529587		2.18338	-0.134958		2.41939	0.753069
2.62494	0.351354		2.01817	0.862818		2.19832	0.653308		2.60829	0.287728		2.18448	0.304565		2.44288	0.411497		2.202	0.664185		2.26508	0.535995		2.18349	-0.128549		2.4188	0.759452
2.62454	0.357752		2.01798	0.869225		2.19815	0.659716		2.60898	0.294101		2.18447	0.310975		2.44275	0.417906		2.19548	0.670483		2.2649	0.542403		2.18361	-0.12214		2.41183	0.765245
2.62413	0.364149		2.01778	0.875632		2.19798	0.666124		2.60968	0.300473		2.18446	0.317385		2.44261	0.424315		2.19536	0.676893		2.25832	0.548639		2.18372	-0.115731		2.41124	0.771628
2.62372	0.370546		2.01118	0.881845		2.19781	0.672532		2.61037	0.306846		2.18445	0.323796		2.44248	0.430724		2.19525	0.683302		2.25815	0.555047		2.18384	-0.109321		2.41065	0.778011
2.62331	0.376943		2.01098	0.888252		2.19764	0.67894		2.60469	0.313912		2.17803	0.330196		2.44235	0.437133		2.19514	0.689711		2.25798	0.561455		2.18396	-0.102912		2.41006	0.784395
2.6229	0.38334		2.01079	0.894659		2.19748	0.685348		2.60538	0.320285		2.17802	0.336606		2.44222	0.443542		2.19503	0.69612		2.25781	0.567863		2.18407	-0.096503		2.40947	0.790778
2.62249	0.389738		2.01059	0.901067		2.1909	0.691587		2.60608	0.326657		2.17801	0.343016		2.43568	0.44982		2.19492	0.70253		2.25763	0.574271		2.18419	-0.0900938		2.40888	0.797161
2.62208	0.396135		2.0104	0.907474		2.19073	0.697995		2.60677	0.33303		2.178	0.349427		2.43555	0.456229		2.19481	0.708939		2.25746	0.580678		2.1843	-0.0836846		2.40829	0.803544
2.62167	0.402532		2.0102	0.913881		2.19056	0.704403		2.60746	0.339403		2.17799	0.355837		2.43542	0.462638		2.1947	0.715348		2.25729	0.587086		2.18442	-0.0772754		2.4077	0.809927
2.62126	0.408929		2.01001	0.920288		2.19039	0.710811		2.60178	0.346468		2.17798	0.362247		2.43529	0.469046		2.19459	0.721758		2.25712	0.593494		2.18453	-0.0708661		2.40073	0.815721
2.62086	0.415326		2.00341	0.926501		2.19022	0.717219		2.60247	0.352841		2.17797	0.368657		2.43516	0.475455		2.18807	0.728056		2.25695	0.599902		2.18465	-0.0644569		2.40014	0.822104
2.62045	0.421724		2.00321	0.932908		2.19005	0.723627		2.60317	0.359214		2.17796	0.375068		2.43503	0.481864		2.18796	0.734465		2.25677	0.60631		2.18477	-0.0580477		2.39955	0.828487
2.62004	0.428121		2.00302	0.939315		2.18988	0.730035		2.60386	0.365586		2.17795	0.381478		2.4349	0.488273		2.18784	0.740874		2.2566	0.612718		2.19129	-0.0517543		2.39896	0.83487
2.61963	0.434518		2.00282	0.945723		2.18331	0.736274		2.60455	0.371959		2.17794	0.387888		2.43477	0.494682		2.18773	0.747284		2.25643	0.619126		2.19141	-0.0453451		2.39837	0.841253
2.61922	0.440915		2.00263	0.95213		2.18314	0.742682		2.59887	0.379025		2.17793	0.394298		2.43464	0.501091		2.18762	0.753693		2.25626	0.625534		2.19152	-0.0389359		2.39778	0.847636
2.61881	0.447312		2.00243	0.958537		2.18297	0.74909		2.59957	0.385397		2.17792	0.400709		2.4345	0.5075		2.18751	0.760102		2.24968	0.63177		2.19164	-0.0325267		2.39719	0.854019
2.6184	0.45371		1.99583	0.96475		2.1828	0.755498		2.60026	0.39177		2.17791	0.407119		2.42796	0.513778		2.1874	0.766511		2.2495	0.638178		2.18534	-0.0260017		2.3966	0.860402
2.61799	0.460107		1.99564	0.971157		2.18263	0.761906		2.60095	0.398143		2.1779	0.413529		2.42783	0.520187		2.18088	0.77281		2.24933	0.644586		2.18546	-0.0195925		2.38963	0.866196
2.61759	0.466504		1.99544	0.977564		2.18246	0.768314		2.60165	0.404515		2.17789	0.419939		2.4277	0.526596		2.18077	0.779219		2.24916	0.650994		2.18558	-0.0131833		2.38904	0.872579
2.61718	0.472901		1.99525	0.983971		2.17589	0.774553		2.59597	0.411581		2.17788	0.42635		2.42757	0.533005		2.18066	0.785628		2.24899	0.657402		2.18569	-0.00677404		2.38845	0.878962
2.61677	0.479298		1.99505	0.990379		2.17572	0.780961		2.59666	0.417954		2.17787	0.43276		2.42744	0.539414		2.18055	0.792037		2.24882	0.66381		2.18581	-0.000364829		2.38786	0.885345
2.61636	0.485696		1.98845	0.996591		2.17555	0.787369		2.59735	0.424327		2.17786	0.43917		2.42731	0.545823		2.18043	0.798447		2.24864	0.670218		2.18592	0.00604438		2.38727	0.891728
2.61595	0.492093		1.98825	1.003		2.17538	0.793777		2.59805	0.430699		2.17785	0.44558		2.42718	0.552232		2.18032	0.804856		2.24847	0.676625		2.18604	0.0124536		2.38668	0.898111
2.61554	0.49849		1.98806	1.00941		2.17521	0.800185		2.59874	0.437072		2.17143	0.451981		2.42705	0.558641		2.18021	0.811265		2.2483	0.683033		2.18615	0.0188628		2.38609	0.904494
2.61513	0.504887		1.98786	1.01581		2.17504	0.806593		2.59943	0.443445		2.17142	0.458391		2.42692	0.565049		2.17369	0.817563		2.24813	0.689441		2.18627	0.025272		2.3855	0.910877
2.61472	0.511284		1.98767	1.02222		2.16846	0.812833		2.59375	0.45051		2.17141	0.464801		2.42038	0.571328		2.17358	0.823973		2.24796	0.695849		2.18639	0.0316812		2.37853	0.916671
2.61431	0.517682		1.98747	1.02863		2.1683	0.819241		2.59445	0.456883		2.1714	0.471211		2.42025	0.577736		2.17347	0.830382		2.24137	0.702085		2.1865	0.0380904		2.37794	0.923054
2.61391	0.524079		1.98087	1.03484		2.16813	0.825649		2.59514	0.463256		2.17139	0.477622		2.42012	0.584145		2.17336	0.836791		2.2412	0.708493		2.18662	0.0444996		2.37735	0.929437
2.6135	0.530476		1.98068	1.04125		2.16796	0.832057		2.59583	0.469628		2.17138	0.484032		2.41999	0.590554		2.17325	0.843201		2.24103	0.714901		2.18673	0.0509089		2.37676	0.93582
2.61309	0.536873		1.98048	1.04765		2.16779	0.838465		2.59652	0.476001		2.17137	0.490442		2.41986	0.596963		2.17314	0.84961		2.24086	0.721309		2.18685	0.0573181		2.37617	0.942203
2.61268	0.54327		1.98029	1.05406		2.16762	0.844873		2.59722	0.482374		2.17136	0.496852		2.41972	0.603372		2.16661	0.855908		2.24069	0.727717		2.18697	0.0637273		2.37558	0.948586
2.61227	0.549668		1.97368	1.06027		2.16104	0.851112		2.59154	0.489439		2.17135	0.503263		2.41959	0.609781		2.1665	0.862317		2.24051	0.734125		2.18708	0.0701365		2.37499	0.95497
2.61186	0.556065		1.97349	1.06668		2.16087	0.85752		2.59223	0.495812		2.16493	0.509663		2.41946	0.61619		2.16639	0.868727		2.24034	0.740533		2.1872	0.0765457		2.3744	0.961353
2.61145	0.562462		1.97329	1.07309		2.1607	0.863928		2.59292	0.502185		2.16492	0.516073		2.41933	0.622599		2.16628	0.875136		2.23376	0.746769		2.18731	0.0829549		2.37381	0.967736
2.61104	0.568859		1.9731	1.0795		2.16054	0.870336		2.59362	0.508558		2.16491	0.522483		2.4192	0.629008		2.16617	0.881545		2.23359	0.753176		2.18743	0.0893641		2.36684	0.973529
2.61063	0.575256		1.9729	1.0859		2.16037	0.876744		2.59431	0.51493		2.1649	0.528894		2.41266	0.635286		2.16606	0.887955		2.23342	0.759584		2.18113	0.0958891		2.36625	0.979912
2.61023	0.581654		1.9663	1.09212		2.15379	0.882983		2.595	0.521303		2.16489	0.535304		2.41253	0.641695		2.15954	0.894253		2.23325	0.765992		2.18125	0.102298		2.36566	0.986295
2.60982	0.588051		1.96611	1.09852		2.15362	0.889391		2.58932	0.528369		2.16488	0.541714		2.4124	0.648104		2.15943	0.900662		2.23307	0.7724		2.18137	0.108708		2.36507	0.992679
2.60941	0.594448		1.96591	1.10493		2.15345	0.895799		2.59002	0.534741		2.16487	0.548124		2.41227	0.654513		2.15932	0.907071		2.2329	0.778808		2.18148	0.115117		2.36448	0.999062
2.609	0.600845		1.96572	1.11134		2.15328	0.902207		2.59071	0.541114		2.16486	0.554535		2.41214	0.660922		2.15921	0.913481		2.23273	0.785216		2.1816	0.121526		2.36389	1.00544
2.60859	0.607243		1.95911	1.11755		2.15311	0.908615		2.5914	0.547487		2.16485	0.560945		2.41201	0.66733		2.15909	0.91989		2.22615	0.791452		2.18171	0.127935		2.3633	1.01183
2.60818	0.61364		1.95892	1.12396		2.15294	0.915023		2.5921	0.553859		2.16484	0.567355		2.41188	0.673739		2.15257	0.926188		2.22598	0.79786		2.18183	0.134344		2.36271	1.01821
2.60777	0.620037		1.95872	1.13036		2.14637	0.921262		2.59279	0.560232		2.15842	0.573755		2.41175	0.680148		2.15246	0.932597		2.2258	0.804268		2.18195	0.140754		2.35574	1.024
2.60736	0.626434		1.95853	1.13677		2.1462	0.92767		2.58711	0.567298		2.15841	0.580166		2.40521	0.686426		2.15235	0.939007		2.22563	0.810676		2.18206	0.147163		2.35515	1.03039
2.60696	0.632831		1.95833	1.14318		2.14603	0.934078		2.5878	0.57367		2.1584	0.586576		2.40507	0.692835		2.15224	0.945416		2.22546	0.817084		2.18218	0.153572		2.35456	1.03677
2.60655	0.639229		1.95173	1.14939		2.14586	0.940486		2.5885	0.580043		2.15839	0.592986		2.40494	0.699244		2.15213	0.951825		2.22529	0.823492		2.18229	0.159981		2.35397	1.04315
2.60614	0.645626		1.95154	1.1558		2.14569	0.946894		2.58919	0.586416		2.15838	0.599396		2.40481	0.705653		2.14561	0.958123		2.22512	0.8299		2.18241	0.16639		2.35338	1.04954
2.60573	0.652023		1.95134	1.16221		2.13912	0.953133		2.58988	0.592788		2.15837	0.605807		2.40468	0.712062		2.1455	0.964533		2.21854	0.836135		2.18252	0.1728		2.35279	1.05592
2.60532	0.65842		1.95115	1.16861		2.13895	0.959541		2.5842	0.599854		2.15836	0.612217		2.40455	0.718471		2.14539	0.970942		2.21836	0.842543		2.18264	0.179209		2.34582	1.06171
2.60491	0.664817		1.94455	1.17483		2.13878	0.965949		2.58489	0.606227		2.15835	0.618627		2.40442	0.72488		2.14527	0.977351		2.21819	0.848951		2.17635	0.185734		2.34523	1.0681
2.6045	0.671215		1.94435	1.18123		2.13861	0.972357		2.58559	0.6126		2.15834	0.625037		2.40429	0.731289		2.13875	0.983649		2.21802	0.855359		2.17646	0.192143		2.34464	1.07448
2.60409	0.677612		1.94416	1.18764		2.13844	0.978765		2.58628	0.618972		2.15833	0.631448		2.40416	0.737698		2.13864	0.990059		2.21785	0.861767		2.17658	0.198552		2.34405	1.08086
2.60368	0.684009		1.94396	1.19405		2.13827	0.985173		2.58697	0.625345		2.15832	0.637858		2.39762	0.743976		2.13853	0.996468		2.21767	0.868175		2.17669	0.204961		2.34346	1.08725
2.60328	0.690406		1.93736	1.20026		2.13169	0.991413		2.58129	0.632411		2.15831	0.644268		2.39749	0.750385		2.13842	1.00288		2.21109	0.874411		2.17681	0.211371		2.34287	1.09363
2.60287	0.696803		1.93716	1.20667		2.13152	0.997821		2.58199	0.638783		2.15189	0.650668		2.39736	0.756794		2.13831	1.00929		2.21092	0.880819		2.17693	0.21778		2.34228	1.10001
2.60246	0.703201		1.93697	1.21307		2.13136	1.00423		2.58268	0.645156		2.15188	0.657079		2.39723	0.763203		2.13179	1.01558		2.21075	0.887227		2.17704	0.224189		2.33531	1.10581
2.59565	0.709189		1.93677	1.21948		2.13119	1.01064		2.58337	0.651529		2.15187	0.663489		2.3971	0.769612		2.13168	1.02199		2.21058	0.893635		2.17716	0.230598		2.33472	1.11219
2.59524	0.715586		1.93017	1.22569		2.13102	1.01704		2.57769	0.658594		2.15186	0.669899		2.39696	0.77602		2.13157	1.0284		2.21041	0.900043		2.17727	0.237008		2.33413	1.11857
2.59483	0.721983		1.92998	1.2321		2.13085	1.02345		2.57839	0.664967		2.15185	0.676309		2.39683	0.782429		2.13146	1.03481		2.21023	0.906451		2.17739	0.243417		2.33354	1.12495
2.59443	0.728381		1.92978	1.23851		2.12427	1.02969		2.57908	0.67134		2.15184	0.68272		2.3967	0.788838		2.12494	1.04111		2.20365	0.912686		2.1775	0.249826		2.33295	1.13134
2.59402	0.734778		1.92959	1.24492		2.1241	1.0361		2.57977	0.677712		2.15183	0.68913		2.39016	0.795116		2.12482	1.04752		2.20348	0.919094		2.17762	0.256235		2.33236	1.13772
2.59361	0.741175		1.92939	1.25132		2.12393	1.04251		2.57409	0.684778		2.15182	0.69554		2.39003	0.801525		2.12471	1.05393		2.20331	0.925502		2.17774	0.262644		2.32539	1.14351
2.5932	0.747572		1.92279	1.25754		2.12376	1.04892		2.57479	0.691151		2.15181	0.70195		2.3899	0.807934		2.1246	1.06034		2.20314	0.93191		2.17785	0.269054		2.3248	1.1499
2.59279	0.753969		1.92259	1.26394		2.1236	1.05532		2.57548	0.697524		2.14539	0.708351		2.38977	0.814343		2.12449	1.06675		2.20297	0.938318		2.17797	0.275463		2.32421	1.15628
2.59238	0.760367		1.9224	1.27035		2.11702	1.06156		2.57617	0.703896		2.14538	0.714761		2.38964	0.820752		2.11797	1.07305		2.20279	0.944726		2.17167	0.281988		2.32362	1.16266
2.59197	0.766764		1.9222	1.27676		2.11685	1.06797		2.57049	0.710962		2.14537	0.721171		2.38951	0.827161		2.11786	1.07946		2.19621	0.950962		2.17179	0.288397		2.32303	1.16905
2.59156	0.773161		1.9156	1.28297		2.11668	1.07438		2.57119	0.717335		2.14536	0.727581		2.38938	0.83357		2.11775	1.08586		2.19604	0.95737		2.17191	0.294806		2.32244	1.17543
2.59115	0.779558		1.91541	1.28938		2.11651	1.08079		2.57188	0.723707		2.14535	0.733992		2.38284	0.839848		2.11764	1.09227		2.19587	0.963778		2.17202	0.301215		2.32185	1.18181
2.59075	0.785955		1.91521	1.29578		2.11634	1.0872		2.57257	0.73008		2.14534	0.740402		2.38271	0.846257		2.11112	1.09857		2.1957	0.970186		2.17214	0.307625		2.31488	1.18761
2.59034	0.792353		1.91502	1.30219		2.10977	1.09343		2.56689	0.737146		2.14533	0.746812		2.38258	0.852666		2.11101	1.10498		2.19552	0.976594		2.17225	0.314034		2.31429	1.19399
2.58993	0.79875		1.90841	1.3084		2.1096	1.09984		2.56759	0.743518		2.13891	0.753212		2.38245	0.859075		2.11089	1.11139		2.19535	0.983002		2.17237	0.320443		2.3137	1.20037
2.58952	0.805147		1.90822	1.31481		2.10943	1.10625		2.56828	0.749891		2.1389	0.759623		2.38232	0.865484		2.11078	1.1178		2.18877	0.989237		2.17248	0.326852		2.31311	1.20676
2.58911	0.811544		1.90802	1.32122		2.10926	1.11266		2.5626	0.756957		2.13889	0.766033		2.38218	0.871893		2.10426	1.1241		2.1886	0.995645		2.1726	0.333261		2.31252	1.21314
2.5823	0.817533		1.90783	1.32763		2.10909	1.11907		2.56329	0.76333		2.13888	0.772443		2.37564	0.878171		2.10415	1.13051		2.18843	1.00205		2.17272	0.339671		2.31193	1.21952
2.5819	0.82393		1.90123	1.33384		2.10892	1.12547		2.56398	0.769702		2.13887	0.778853		2.37551	0.88458		2.10404	1.13692		2.18826	1.00846		2.17283	0.34608		2.30496	1.22532
2.58149	0.830327		1.90103	1.34024		2.10234	1.13171		2.56468	0.776075		2.13886	0.785264		2.37538	0.890989		2.10393	1.14333		2.18808	1.01487		2.17295	0.352489		2.30437	1.2317
2.58108	0.836724		1.90084	1.34665		2.10218	1.13812		2.559	0.783141		2.13885	0.791674		2.37525	0.897397		2.10382	1.14973		2.1815	1.0211		2.17306	0.358898		2.30378	1.23808
2.58067	0.843121		1.90064	1.35306		2.10201	1.14453		2.55969	0.789513		2.13243	0.798074		2.37512	0.903806		2.0973	1.15603		2.18133	1.02751		2.16677	0.365423		2.30319	1.24447
2.58026	0.849519		1.89404	1.35927		2.10184	1.15094		2.56038	0.795886		2.13242	0.804484		2.37499	0.910215		2.09719	1.16244		2.18116	1.03392		2.16689	0.371832		2.3026	1.25085
2.57985	0.855916		1.89384	1.36568		2.10167	1.15735		2.56108	0.802259		2.13241	0.810895		2.36845	0.916493		2.09707	1.16885		2.18099	1.04033		2.167	0.378242		2.30201	1.25723
2.57944	0.862313		1.89365	1.37209		2.09509	1.16358		2.5554	0.809324		2.1324	0.817305		2.36832	0.922902		2.09696	1.17526		2.18081	1.04674		2.16712	0.384651		2.30142	1.26361
2.57903	0.86871		1.88705	1.3783		2.09492	1.16999		2.55609	0.815697		2.13239	0.823715		2.36819	0.929311		2.09044	1.18156		2.18064	1.05314		2.16723	0.39106		2.29445	1.26941
2.57862	0.875107		1.88685	1.38471		2.09475	1.1764		2.55678	0.82207		2.13238	0.830125		2.36806	0.93572		2.09033	1.18797		2.17406	1.05938		2.16735	0.397469		2.29386	1.27579
2.57822	0.881505		1.88666	1.39111		2.09458	1.18281		2.5511	0.829135		2.13237	0.836536		2.36793	0.942129		2.09022	1.19438		2.17389	1.06579		2.16746	0.403879		2.29327	1.28217
2.57781	0.887902		1.88646	1.39752		2.09442	1.18922		2.5518	0.835508		2.13236	0.842946		2.3678	0.948538		2.09011	1.20079		2.17372	1.0722		2.16758	0.410288		2.29268	1.28856
2.5774	0.894299		1.87986	1.40373		2.08784	1.19546		2.55249	0.841881		2.12594	0.849346		2.36126	0.954816		2.08359	1.20709		2.17355	1.0786		2.1677	0.416697		2.29209	1.29494
2.57699	0.900696		1.87967	1.41014		2.08767	1.20186		2.55318	0.848254		2.12593	0.855756		2.36113	0.961225		2.08348	1.21349		2.17337	1.08501		2.16781	0.423106		2.2915	1.30132
2.57658	0.907093		1.87947	1.41655		2.0875	1.20827		2.5475	0.855319		2.12592	0.862167		2.36099	0.967634		2.08337	1.2199		2.16679	1.09125		2.16793	0.429515		2.29091	1.30771
2.57617	0.913491		1.87928	1.42295		2.08733	1.21468		2.5482	0.861692		2.12591	0.868577		2.36086	0.974043		2.08326	1.22631		2.16662	1.09766		2.16804	0.435925		2.28394	1.3135
2.56937	0.919479		1.87267	1.42917		2.08075	1.22092		2.54889	0.868065		2.1259	0.874987		2.36073	0.980452		2.07674	1.23261		2.16645	1.10406		2.16175	0.44245		2.28335	1.31988
2.56896	0.925876		1.87248	1.43557		2.08059	1.22733		2.54958	0.874437		2.12589	0.881397		2.3606	0.986861		2.07662	1.23902		2.16628	1.11047		2.16187	0.448859		2.28276	1.32627
2.56855	0.932273		1.87228	1.44198		2.08042	1.23373		2.5439	0.881503		2.11947	0.887798		2.35406	0.993139		2.07651	1.24543		2.1661	1.11688		2.16198	0.455268		2.28217	1.33265
2.56814	0.938671		1.86568	1.44819		2.08025	1.24014		2.5446	0.887876		2.11946	0.894208		2.35393	0.999548		2.0764	1.25184		2.15952	1.12312		2.1621	0.461677		2.28158	1.33903
2.56773	0.945068		1.86549	1.4546		2.08008	1.24655		2.54529	0.894248		2.11945	0.900618		2.3538	1.00596		2.06988	1.25814		2.15935	1.12952		2.16221	0.468086		2.28099	1.34542
2.56732	0.951465		1.86529	1.46101		2.0735	1.25279		2.54598	0.900621		2.11944	0.907028		2.35367	1.01237		2.06977	1.26455		2.15918	1.13593		2.16233	0.474496		2.2804	1.3518
2.56691	0.957862		1.8651	1.46742		2.07333	1.2592		2.5403	0.907687		2.11943	0.913439		2.35354	1.01877		2.06966	1.27096		2.15901	1.14234		2.16244	0.480905		2.27343	1.35759
2.5665	0.964259		1.85849	1.47363		2.07316	1.26561		2.541	0.914059		2.11942	0.919849		2.347	1.02505		2.06955	1.27736		2.15884	1.14875		2.16256	0.487314		2.27284	1.36398
2.56609	0.970657		1.8583	1.48004		2.073	1.27201		2.54169	0.920432		2.113	0.926249		2.34687	1.03146		2.06303	1.28366		2.15226	1.15498		2.16268	0.493723		2.27225	1.37036
2.56569	0.977054		1.8581	1.48644		2.07283	1.27842		2.54238	0.926805		2.11299	0.932659		2.34674	1.03787		2.06292	1.29007		2.15208	1.16139		2.16279	0.500132		2.27166	1.37674
2.56528	0.983451		1.8515	1.49265		2.06625	1.28466		2.5367	0.933871		2.11298	0.93907		2.34661	1.04428		2.0628	1.29648		2.15191	1.1678		2.16291	0.506542		2.27107	1.38312
2.56487	0.989848		1.85131	1.49906		2.06608	1.29107		2.5374	0.940243		2.11297	0.94548		2.34648	1.05069		2.06269	1.30289		2.15174	1.17421		2.16302	0.512951		2.27048	1.38951
2.56446	0.996245		1.85111	1.50547		2.06591	1.29748		2.53809	0.946616		2.11296	0.95189		2.33994	1.05697		2.06258	1.3093		2.15157	1.18061		2.16314	0.51936		2.26351	1.3953
2.56405	1.00264		1.84451	1.51168		2.06574	1.30389		2.53878	0.952989		2.11295	0.9583		2.33981	1.06338		2.05606	1.3156		2.14499	1.18685		2.16325	0.525769		2.26292	1.40168
2.55724	1.00863		1.84431	1.51809		2.06557	1.31029		2.5331	0.960054		2.10653	0.964701		2.33967	1.06978		2.05595	1.32201		2.14481	1.19326		2.15696	0.532294		2.26233	1.40807
2.55684	1.01503		1.84412	1.5245		2.059	1.31653		2.53379	0.966427		2.10652	0.971111		2.33954	1.07619		2.05584	1.32842		2.14464	1.19967		2.15708	0.538704		2.26174	1.41445
2.55643	1.02143		1.84392	1.5309		2.05883	1.32294		2.53449	0.9728		2.10651	0.977521		2.33941	1.0826		2.05573	1.33483		2.14447	1.20607		2.15719	0.545113		2.26115	1.42083
2.55602	1.02782		1.83732	1.53712		2.05866	1.32935		2.53518	0.979172		2.1065	0.983931		2.33928	1.08901		2.04921	1.34112		2.1443	1.21248		2.15731	0.551522		2.26056	1.42722
2.55561	1.03422		1.83713	1.54352		2.05849	1.33576		2.5295	0.986238		2.10649	0.990341		2.33274	1.09529		2.0491	1.34753		2.13772	1.21872		2.15742	0.557931		2.25359	1.43301
2.5552	1.04062		1.83693	1.54993		2.05832	1.34216		2.53019	0.992611		2.10648	0.996752		2.33261	1.1017		2.04899	1.35394		2.13755	1.22513		2.15754	0.56434		2.253	1.43939
2.55479	1.04701		1.83033	1.55614		2.05174	1.3484		2.53089	0.998983		2.10006	1.00315		2.33248	1.10811		2.04887	1.36035		2.13737	1.23153		2.15766	0.57075		2.25241	1.44578
2.55438	1.05341		1.83013	1.56255		2.05157	1.35481		2.52521	1.00605		2.10005	1.00956		2.33235	1.11452		2.04235	1.36665		2.1372	1.23794		2.15777	0.577159		2.25182	1.45216
2.55397	1.05981		1.82994	1.56896		2.05141	1.36122		2.5259	1.01242		2.10004	1.01597		2.33222	1.12092		2.04224	1.37306		2.13703	1.24435		2.15789	0.583568		2.25123	1.45854
2.55356	1.06621		1.82974	1.57536		2.05124	1.36763		2.52659	1.01879		2.10003	1.02238		2.32568	1.1272		2.04213	1.37947		2.13045	1.25059		2.158	0.589977		2.25064	1.46493
2.55316	1.0726		1.82314	1.58158		2.05107	1.37404		2.52729	1.02517		2.10002	1.02879		2.32555	1.13361		2.04202	1.38588		2.13028	1.25699		2.15812	0.596386		2.24367	1.47072
2.55275	1.079		1.82295	1.58798		2.04449	1.38027		2.52161	1.03223		2.0936	1.03519		2.32542	1.14002		2.0355	1.39218		2.13011	1.2634		2.15823	0.602796		2.24308	1.4771
2.54594	1.08499		1.82275	1.59439		2.04432	1.38668		2.5223	1.03861		2.09359	1.0416		2.32529	1.14643		2.03539	1.39859		2.12993	1.26981		2.15194	0.609321		2.24249	1.48349
2.54553	1.09139		1.81615	1.6006		2.04415	1.39309		2.52299	1.04498		2.09358	1.04801		2.32516	1.15284		2.03528	1.40499		2.12976	1.27622		2.15206	0.61573		2.2419	1.48987
2.54512	1.09778		1.81596	1.60701		2.04398	1.3995		2.51731	1.05204		2.09357	1.05442		2.31862	1.15912		2.03517	1.4114		2.12318	1.28245		2.15217	0.622139		2.24131	1.49625
2.54471	1.10418		1.81576	1.61342		2.03741	1.40574		2.51801	1.05842		2.09356	1.06083		2.31849	1.16553		2.02865	1.4177		2.12301	1.28886		2.15229	0.628548		2.24072	1.50263
2.54431	1.11058		1.80916	1.61963		2.03724	1.41215		2.5187	1.06479		2.08714	1.06723		2.31835	1.17193		2.02854	1.42411		2.12284	1.29527		2.1524	0.634957		2.24013	1.50902
2.5439	1.11697		1.80896	1.62604		2.03707	1.41855		2.51939	1.07116		2.08713	1.07364		2.31822	1.17834		2.02842	1.43052		2.12266	1.30168		2.15252	0.641367		2.23316	1.51481
2.54349	1.12337		1.80877	1.63245		2.0369	1.42496		2.51371	1.07823		2.08712	1.08005		2.31809	1.18475		2.0219	1.43682		2.11608	1.30791		2.15264	0.647776		2.23257	1.52119
2.54308	1.12977		1.80857	1.63885		2.03673	1.43137		2.51441	1.0846		2.08711	1.08647		2.31155	1.19103		2.02179	1.44323		2.11591	1.31432		2.15275	0.654185		2.23198	1.52758
2.54267	1.13617		1.80197	1.64507		2.03015	1.43761		2.5151	1.09097		2.0871	1.09288		2.31142	1.19744		2.02168	1.44964		2.11574	1.32073		2.15287	0.660594		2.23139	1.53396
2.54226	1.14256		1.80178	1.65147		2.02999	1.44402		2.50942	1.09804		2.08068	1.09928		2.31129	1.20385		2.02157	1.45605		2.11557	1.32714		2.15298	0.667003		2.2308	1.54034
2.54185	1.14896		1.80158	1.65788		2.02982	1.45043		2.51011	1.10441		2.08067	1.10569		2.31116	1.21026		2.01505	1.46235		2.1154	1.33354		2.1531	0.673413		2.23021	1.54673
2.54144	1.15536		1.79498	1.66409		2.02965	1.45683		2.50443	1.11148		2.08066	1.1121		2.30462	1.21654		2.01494	1.46875		2.10882	1.33978		2.15321	0.679822		2.22962	1.55311
2.54103	1.16176		1.79478	1.6705		2.02948	1.46324		2.50513	1.11785		2.08065	1.11851		2.30449	1.22294		2.01483	1.47516		2.10864	1.34619		2.15333	0.686231		2.22265	1.5589
2.54063	1.16815		1.79459	1.67691		2.0229	1.46948		2.50582	1.12422		2.08064	1.12492		2.30436	1.22935		2.00831	1.48146		2.10847	1.3526		2.15345	0.69264		2.22206	1.56529
2.54022	1.17455		1.78799	1.68312		2.02273	1.47589		2.50014	1.13129		2.07422	1.13132		2.30423	1.23576		2.0082	1.48787		2.1083	1.359		2.14715	0.699165		2.22147	1.57167
2.53341	1.18054		1.78779	1.68953		2.02256	1.4823		2.50083	1.13766		2.07421	1.13773		2.29769	1.24204		2.00808	1.49428		2.10813	1.36541		2.14727	0.705575		2.22088	1.57805
2.533	1.18694		1.7876	1.69593		2.02239	1.4887		2.50153	1.14403		2.0742	1.14414		2.29756	1.24845		2.00156	1.50058		2.10155	1.37165		2.14738	0.711984		2.22029	1.58444
2.53259	1.19333		1.7874	1.70234		2.01582	1.49494		2.49585	1.1511		2.07419	1.15055		2.29743	1.25486		2.00145	1.50699		2.10137	1.37806		2.1475	0.718393		2.21332	1.59023
2.53218	1.19973		1.7808	1.70855		2.01565	1.50135		2.49654	1.15747		2.07418	1.15696		2.2973	1.26127		2.00134	1.5134		2.1012	1.38446		2.14762	0.724802		2.21273	1.59661
2.53178	1.20613		1.7806	1.71496		2.01548	1.50776		2.49723	1.16384		2.06776	1.16336		2.29076	1.26754		2.00123	1.51981		2.10103	1.39087		2.14773	0.731211		2.21214	1.603
2.53137	1.21252		1.78041	1.72137		2.01531	1.51417		2.49155	1.17091		2.06775	1.16977		2.29063	1.27395		1.99471	1.5261		2.09445	1.39711		2.14785	0.737621		2.20517	1.60879
2.53096	1.21892		1.77381	1.72758		2.00873	1.52041		2.49225	1.17728		2.06774	1.17618		2.29049	1.28036		1.9946	1.53251		2.09428	1.40352		2.14796	0.74403		2.20458	1.61517
2.53055	1.22532		1.77361	1.73399		2.00856	1.52681		2.48657	1.18435		2.06773	1.18259		2.29036	1.28677		1.99449	1.53892		2.09411	1.40992		2.14808	0.750439		2.20399	1.62156
2.53014	1.23172		1.77342	1.74039		2.0084	1.53322		2.48726	1.19072		2.06772	1.189		2.28382	1.29305		1.98797	1.54522		2.09393	1.41633		2.14179	0.756964		2.2034	1.62794
2.52973	1.23811		1.76681	1.74661		2.00823	1.53963		2.48795	1.19709		2.0613	1.1954		2.28369	1.29946		1.98786	1.55163		2.09376	1.42274		2.1419	0.763373		2.19643	1.63373
2.52932	1.24451		1.76662	1.75301		2.00165	1.54587		2.48227	1.20416		2.06129	1.20181		2.28356	1.30587		1.98774	1.55804		2.08718	1.42898		2.14202	0.769782		2.19584	1.64012
2.52891	1.25091		1.76642	1.75942		2.00148	1.55228		2.48297	1.21053		2.06128	1.20822		2.28343	1.31228		1.98122	1.56434		2.08701	1.43538		2.14213	0.776192		2.19525	1.6465
2.52211	1.2569		1.75982	1.76563		2.00131	1.55869		2.48366	1.21691		2.06127	1.21463		2.27689	1.31855		1.98111	1.57075		2.08684	1.44179		2.14225	0.782601		2.18828	1.65229
2.5217	1.26329		1.75963	1.77204		2.00114	1.56509		2.47798	1.22397		2.06126	1.22104		2.27676	1.32496		1.981	1.57716		2.08666	1.4482		2.14236	0.78901		2.18769	1.65868
2.52129	1.26969		1.75943	1.77845		1.99457	1.57133		2.47867	1.23034		2.05484	1.22744		2.27663	1.33137		1.97448	1.58345		2.08008	1.45443		2.14248	0.795419		2.1871	1.66506
2.52088	1.27609		1.75283	1.78466		1.9944	1.57774		2.47299	1.23741		2.05483	1.23385		2.2765	1.33778		1.97437	1.58986		2.07991	1.46084		2.1426	0.801828		2.18651	1.67144
2.52047	1.28248		1.75264	1.79107		1.99423	1.58415		2.47368	1.24378		2.05482	1.24026		2.26996	1.34406		1.97426	1.59627		2.07974	1.46725		2.14271	0.808238		2.17954	1.67723
2.52006	1.28888		1.75244	1.79748		1.99406	1.59056		2.47438	1.25015		2.05481	1.24667		2.26983	1.35047		1.97415	1.60268		2.07957	1.47366		2.13642	0.814763		2.17895	1.68362
2.51965	1.29528		1.75225	1.80388		1.98748	1.5968		2.4687	1.25722		2.0548	1.25308		2.2697	1.35688		1.96763	1.60898		2.07299	1.47989		2.13653	0.821172		2.17836	1.69
2.51925	1.30168		1.74564	1.81009		1.98731	1.6032		2.46939	1.26359		2.04838	1.25948		2.26957	1.36329		1.96752	1.61539		2.07282	1.4863		2.13665	0.827581		2.17777	1.69638
2.51884	1.30807		1.74545	1.8165		1.98714	1.60961		2.46371	1.27066		2.04837	1.26589		2.26303	1.36956		1.96741	1.6218		2.07264	1.49271		2.13677	0.83399		2.17079	1.70218
2.51203	1.31406		1.74525	1.82291		1.98057	1.61585		2.4644	1.27703		2.04836	1.2723		2.2629	1.37597		1.96088	1.6281		2.07247	1.49912		2.13688	0.8404		2.17021	1.70856
2.51162	1.32046		1.73865	1.82912		1.9804	1.62226		2.4651	1.2834		2.04835	1.27871		2.26277	1.38238		1.96077	1.63451		2.06589	1.50535		2.137	0.846809		2.16962	1.71494
2.51121	1.32686		1.73846	1.83553		1.98023	1.62867		2.45942	1.29047		2.04192	1.28511		2.26263	1.38879		1.96066	1.64092		2.06572	1.51176		2.13711	0.853218		2.16903	1.72133
2.5108	1.33325		1.73826	1.84194		1.98006	1.63508		2.46011	1.29684		2.04191	1.29152		2.25609	1.39507		1.95414	1.64721		2.06555	1.51817		2.13723	0.859627		2.16205	1.72712
2.5104	1.33965		1.73166	1.84815		1.97348	1.64131		2.45443	1.30391		2.0419	1.29793		2.25596	1.40148		1.95403	1.65362		2.06537	1.52458		2.13734	0.866036		2.16146	1.7335
2.50999	1.34605		1.73146	1.85456		1.97331	1.64772		2.45512	1.31028		2.04189	1.30434		2.25583	1.40789		1.95392	1.66003		2.05879	1.53081		2.13105	0.872561		2.16087	1.73989
2.50958	1.35244		1.73127	1.86096		1.97315	1.65413		2.44945	1.31735		2.04188	1.31075		2.2557	1.4143		1.95381	1.66644		2.05862	1.53722		2.13117	0.878971		2.16028	1.74627
2.50917	1.35884		1.72467	1.86718		1.96657	1.66037		2.45014	1.32372		2.03546	1.31715		2.24916	1.42057		1.94729	1.67274		2.05845	1.54363		2.13128	0.88538		2.15331	1.75206
2.50236	1.36483		1.72447	1.87358		1.9664	1.66678		2.45083	1.33009		2.03545	1.32356		2.24903	1.42698		1.94718	1.67915		2.05828	1.55004		2.1314	0.891789		2.15272	1.75845
2.50195	1.37123		1.72428	1.87999		1.96623	1.67319		2.44515	1.33716		2.03544	1.32997		2.2489	1.43339		1.94707	1.68556		2.0517	1.55627		2.13151	0.898198		2.15213	1.76483
2.50155	1.37762		1.71767	1.8862		1.95965	1.67942		2.44584	1.34353		2.03543	1.33638		2.24236	1.43967		1.94055	1.69186		2.05153	1.56268		2.13163	0.904607		2.15154	1.77121
2.50114	1.38402		1.71748	1.89261		1.95948	1.68583		2.44016	1.3506		2.02901	1.34279		2.24223	1.44608		1.94043	1.69827		2.05135	1.56909		2.13175	0.911017		2.15095	1.7776
2.50073	1.39042		1.71728	1.89902		1.95932	1.69224		2.44086	1.35697		2.029	1.3492		2.2421	1.45249		1.94032	1.70468		2.05118	1.5755		2.13186	0.917426		2.14398	1.78339
2.50032	1.39682		1.71068	1.90523		1.95915	1.69865		2.44155	1.36334		2.02899	1.35561		2.23556	1.45877		1.9338	1.71097		2.0446	1.58173		2.13198	0.923835		2.14339	1.78977
2.49991	1.40321		1.71049	1.91164		1.95257	1.70489		2.43587	1.37041		2.02898	1.36202		2.23543	1.46517		1.93369	1.71738		2.04443	1.58814		2.13209	0.930244		2.1428	1.79616
2.4931	1.4092		1.70388	1.91785		1.9524	1.7113		2.43656	1.37678		2.02256	1.36842		2.2353	1.47158		1.93358	1.72379		2.04426	1.59455		2.1258	0.936769		2.13583	1.80195
2.49269	1.4156		1.70369	1.92426		1.95223	1.7177		2.43726	1.38315		2.02255	1.37483		2.23517	1.47799		1.92706	1.73009		2.04409	1.60096		2.12592	0.943178		2.13524	1.80833
2.49229	1.422		1.70349	1.93066		1.94565	1.72394		2.43158	1.39022		2.02254	1.38124		2.22863	1.48427		1.92695	1.7365		2.03751	1.60719		2.12603	0.949588		2.13465	1.81472
2.49188	1.42839		1.69689	1.93688		1.94549	1.73035		2.43227	1.39659		2.02253	1.38765		2.2285	1.49068		1.92684	1.74291		2.03733	1.6136		2.12615	0.955997		2.13406	1.8211
2.49147	1.43479		1.6967	1.94328		1.94532	1.73676		2.42659	1.40366		2.01611	1.39405		2.22837	1.49709		1.92673	1.74932		2.03716	1.62001		2.12626	0.962406		2.12709	1.82689
2.49106	1.44119		1.6965	1.94969		1.93874	1.743		2.42728	1.41003		2.0161	1.40046		2.22183	1.50337		1.92021	1.75562		2.03699	1.62642		2.12638	0.968815		2.1265	1.83328
2.48425	1.44718		1.6899	1.9559		1.93857	1.74941		2.42798	1.4164		2.01609	1.40687		2.22169	1.50978		1.92009	1.76203		2.03041	1.63265		2.12649	0.975224		2.12591	1.83966
2.48384	1.45357		1.6897	1.96231		1.9384	1.75581		2.4223	1.42347		2.01608	1.41328		2.22156	1.51618		1.91998	1.76843		2.03024	1.63906		2.12661	0.981634		2.12532	1.84604
2.48344	1.45997		1.68951	1.96872		1.93823	1.76222		2.42299	1.42984		2.00966	1.41968		2.21502	1.52246		1.91346	1.77473		2.03006	1.64547		2.12673	0.988043		2.11835	1.85183
2.48303	1.46637		1.68291	1.97493		1.93166	1.76846		2.41731	1.43691		2.00965	1.42609		2.21489	1.52887		1.91335	1.78114		2.02989	1.65188		2.12684	0.994452		2.11776	1.85822
2.48262	1.47277		1.68271	1.98134		1.93149	1.77487		2.418	1.44328		2.00964	1.4325		2.21476	1.53528		1.91324	1.78755		2.02331	1.65811		2.12696	1.00086		2.11717	1.8646
2.48221	1.47916		1.67611	1.98755		1.93132	1.78128		2.4187	1.44965		2.00322	1.4389		2.21463	1.54169		1.90672	1.79385		2.02314	1.66452		2.12707	1.00727		2.1102	1.87039
2.4754	1.48515		1.67592	1.99396		1.92474	1.78752		2.41302	1.45672		2.00321	1.44531		2.20809	1.54797		1.90661	1.80026		2.02297	1.67093		2.12719	1.01368		2.10961	1.87678
2.47499	1.49155		1.67572	2.00036		1.92457	1.79392		2.41371	1.46309		2.0032	1.45172		2.20796	1.55438		1.9065	1.80667		2.01639	1.67716		2.1273	1.02009		2.10902	1.88316
2.47459	1.49795		1.66912	2.00658		1.9244	1.80033		2.40803	1.47016		2.00319	1.45813		2.20783	1.56078		1.89998	1.81297		2.01622	1.68357		2.12101	1.02661		2.10204	1.88895
2.47418	1.50434		1.66892	2.01298		1.92423	1.80674		2.40872	1.47653		1.99677	1.46453		2.20129	1.56706		1.89987	1.81938		2.01604	1.68998		2.12113	1.03302		2.10145	1.89534
2.47377	1.51074		1.66232	2.0192		1.91766	1.81298		2.40942	1.4829		1.99676	1.47094		2.20116	1.57347		1.89975	1.82578		2.01587	1.69639		2.12124	1.03943		2.10087	1.90172
2.46696	1.51673		1.66213	2.0256		1.91749	1.81939		2.40374	1.48997		1.99675	1.47735		2.20103	1.57988		1.89964	1.83219		2.00929	1.70262		2.12136	1.04584		2.09389	1.90751
2.46655	1.52313		1.66193	2.03201		1.91732	1.8258		2.40443	1.49634		1.99033	1.48375		2.19449	1.58616		1.89312	1.83849		2.00912	1.70903		2.12147	1.05225		2.0933	1.9139
2.46614	1.52952		1.65533	2.03822		1.91074	1.83203		2.40512	1.50271		1.99032	1.49016		2.19436	1.59257		1.89301	1.8449		2.00895	1.71544		2.12159	1.05866		2.09271	1.92028
2.46574	1.53592		1.65513	2.04463		1.91057	1.83844		2.39944	1.50978		1.99031	1.49657		2.19423	1.59898		1.8929	1.85131		2.00877	1.72185		2.12171	1.06507		2.08574	1.92607
2.46533	1.54232		1.64853	2.05084		1.9104	1.84485		2.40014	1.51615		1.9903	1.50298		2.18769	1.60525		1.88638	1.85761		2.00219	1.72808		2.12182	1.07148		2.08515	1.93246
2.45852	1.5483		1.64834	2.05725		1.91024	1.85126		2.39446	1.52322		1.98388	1.50938		2.18756	1.61166		1.88627	1.86402		2.00202	1.73449		2.12194	1.07789		2.08456	1.93884
2.45811	1.5547		1.64814	2.06366		1.90366	1.8575		2.39515	1.52959		1.98387	1.51579		2.18743	1.61807		1.88616	1.87043		2.00185	1.7409		2.12205	1.0843		2.07759	1.94463
2.4577	1.5611		1.64154	2.06987		1.90349	1.86391		2.39584	1.53596		1.98386	1.5222		2.18089	1.62435		1.87964	1.87673		2.00168	1.74731		2.11576	1.09082		2.077	1.95102
2.45729	1.5675		1.64134	2.07628		1.90332	1.87031		2.39016	1.54303		1.97744	1.5286		2.18076	1.63076		1.87953	1.88314		1.9951	1.75354		2.11588	1.09723		2.07641	1.9574
2.45049	1.57348		1.63474	2.08249		1.89674	1.87655		2.39086	1.5494		1.97743	1.53501		2.18062	1.63717		1.87942	1.88954		1.99493	1.75995		2.11599	1.10364		2.07582	1.96378
2.45008	1.57988		1.63455	2.0889		1.89657	1.88296		2.38518	1.55647		1.97742	1.54142		2.18049	1.64358		1.87289	1.89584		1.99475	1.76636		2.11611	1.11005		2.06885	1.96958
2.44967	1.58628		1.63435	2.0953		1.89641	1.88937		2.38587	1.56284		1.97741	1.54783		2.17395	1.64986		1.87278	1.90225		1.98817	1.77259		2.11622	1.11646		2.06826	1.97596
2.44926	1.59268		1.62775	2.10152		1.88983	1.89561		2.38656	1.56921		1.97099	1.55423		2.17382	1.65626		1.87267	1.90866		1.988	1.779		2.11634	1.12287		2.06767	1.98234
2.44885	1.59907		1.62755	2.10792		1.88966	1.90202		2.38088	1.57628		1.97098	1.56064		2.17369	1.66267		1.86615	1.91496		1.98783	1.78541		2.11645	1.12928		2.0607	1.98814
2.44844	1.60547		1.62095	2.11414		1.88949	1.90842		2.38158	1.58265		1.97097	1.56705		2.16715	1.66895		1.86604	1.92137		1.98766	1.79182		2.11016	1.1358		2.06011	1.99452
2.44164	1.61146		1.62076	2.12054		1.88932	1.91483		2.3759	1.58972		1.96455	1.57345		2.16702	1.67536		1.86593	1.92778		1.98108	1.79805		2.11028	1.14221		2.05952	2.0009
2.44123	1.61786		1.62056	2.12695		1.88274	1.92107		2.37659	1.59609		1.96454	1.57986		2.16689	1.68177		1.85941	1.93408		1.9809	1.80446		2.11039	1.14862		2.05893	2.00729
2.44082	1.62425		1.61396	2.13316		1.88258	1.92748		2.37091	1.60315		1.96453	1.58627		2.16676	1.68818		1.8593	1.94049		1.98073	1.81087		2.11051	1.15503		2.05196	2.01308
2.44041	1.63065		1.61377	2.13957		1.88241	1.93389		2.3716	1.60953		1.96452	1.59268		2.16022	1.69446		1.85278	1.94678		1.98056	1.81728		2.11062	1.16144		2.05137	2.01946
2.44	1.63705		1.60716	2.14578		1.87583	1.94013		2.3723	1.6159		1.9581	1.59909		2.16009	1.70087		1.85267	1.95319		1.97398	1.82351		2.11074	1.16785		2.05078	2.02585
2.4332	1.64304		1.60697	2.15219		1.87566	1.94653		2.36662	1.62297		1.95809	1.6055		2.15996	1.70727		1.85256	1.9596		1.97381	1.82992		2.10445	1.17437		2.05019	2.03223
2.43279	1.64943		1.60677	2.1586		1.87549	1.95294		2.36731	1.62934		1.95808	1.61191		2.15342	1.71355		1.84603	1.9659		1.97364	1.83633		2.10456	1.18078		2.04321	2.03802
2.43238	1.65583		1.60017	2.16481		1.86891	1.95918		2.368	1.63571		1.95166	1.61831		2.15329	1.71996		1.84592	1.97231		1.96706	1.84256		2.10468	1.18719		2.04263	2.04441
2.43197	1.66223		1.59998	2.17122		1.86875	1.96559		2.36232	1.64278		1.95165	1.62472		2.15316	1.72637		1.84581	1.97872		1.96688	1.84897		2.10479	1.1936		2.04204	2.05079
2.43156	1.66863		1.59337	2.17743		1.86858	1.972		2.36302	1.64915		1.95164	1.63113		2.14662	1.73265		1.83929	1.98502		1.96671	1.85538		2.10491	1.20001		2.04145	2.05717
2.42475	1.67461		1.59318	2.18384		1.862	1.97824		2.35734	1.65621		1.95163	1.63754		2.14649	1.73906		1.83918	1.99143		1.96654	1.86179		2.10502	1.20642		2.03447	2.06296
2.42435	1.68101		1.59298	2.19024		1.86183	1.98464		2.35803	1.66259		1.94521	1.64394		2.14636	1.74547		1.83266	1.99772		1.95996	1.86802		2.09873	1.21294		2.03388	2.06935
2.42394	1.68741		1.58638	2.19645		1.86166	1.99105		2.35235	1.66965		1.9452	1.65035		2.13982	1.75174		1.83255	2.00413		1.95979	1.87443		2.09885	1.21935		2.03329	2.07573
2.42353	1.69381		1.58619	2.20286		1.85509	1.99729		2.35304	1.67603		1.94519	1.65676		2.13968	1.75815		1.83244	2.01054		1.95961	1.88084		2.09896	1.22576		2.0327	2.08211
2.42312	1.7002		1.57958	2.20907		1.85492	2.0037		2.34736	1.68309		1.93877	1.66316		2.13955	1.76456		1.82592	2.01684		1.95303	1.88708		2.09908	1.23217		2.02573	2.08791
2.42271	1.7066		1.57939	2.21548		1.85475	2.01011		2.34806	1.68946		1.93876	1.66957		2.13301	1.77084		1.82581	2.02325		1.95286	1.89348		2.09919	1.23858		2.02514	2.09429
2.4159	1.71259		1.57279	2.22169		1.84817	2.01635		2.34875	1.69584		1.93875	1.67598		2.13288	1.77725		1.81929	2.02955		1.95269	1.89989		2.09931	1.24499		2.02455	2.10067
2.4155	1.71899		1.57259	2.2281		1.848	2.02276		2.34307	1.7029		1.93233	1.68238		2.13275	1.78366		1.81917	2.03596		1.94611	1.90613		2.09302	1.25152		2.02396	2.10706
2.41509	1.72538		1.5724	2.23451		1.84783	2.02916		2.33739	1.70997		1.93232	1.68879		2.12621	1.78994		1.81906	2.04237		1.94594	1.91254		2.09313	1.25792		2.01699	2.11285
2.41468	1.73178		1.56579	2.24072		1.84126	2.0354		2.33808	1.71634		1.93231	1.6952		2.12608	1.79634		1.81254	2.04866		1.94577	1.91894		2.09325	1.26433		2.0164	2.11923
2.41427	1.73818		1.5656	2.24713		1.84109	2.04181		2.3324	1.72341		1.9323	1.70161		2.12595	1.80275		1.81243	2.05507		1.94559	1.92535		2.09336	1.27074		2.01581	2.12562
2.40746	1.74417		1.559	2.25334		1.84092	2.04822		2.3331	1.72978		1.92588	1.70801		2.11941	1.80903		1.81232	2.06148		1.93901	1.93159		2.09348	1.27715		2.00884	2.13141
2.40705	1.75056		1.5588	2.25975		1.83434	2.05446		2.32742	1.73685		1.92587	1.71442		2.11928	1.81544		1.8058	2.06778		1.93884	1.938		2.0936	1.28356		2.00825	2.13779
2.40665	1.75696		1.5522	2.26596		1.83417	2.06087		2.32811	1.74322		1.92586	1.72083		2.11274	1.82172		1.80569	2.07419		1.93867	1.9444		2.0873	1.29009		2.00766	2.14418
2.40624	1.76336		1.55201	2.27237		1.834	2.06727		2.32243	1.75028		1.91944	1.72723		2.11261	1.82813		1.79917	2.08049		1.93209	1.95064		2.08742	1.2965		2.00707	2.15056
2.39943	1.76935		1.55181	2.27877		1.82743	2.07351		2.32312	1.75666		1.91943	1.73364		2.11248	1.83454		1.79906	2.0869		1.93192	1.95705		2.08753	1.3029		2.0001	2.15635
2.39902	1.77574		1.54521	2.28499		1.82726	2.07992		2.31744	1.76372		1.91942	1.74005		2.10594	1.84081		1.79895	2.09331		1.93174	1.96345		2.08765	1.30931		1.99951	2.16274
2.39861	1.78214		1.54501	2.29139		1.82709	2.08633		2.31814	1.77009		1.913	1.74645		2.10581	1.84722		1.79243	2.09961		1.92516	1.96969		2.08777	1.31572		1.99892	2.16912
2.3982	1.78854		1.53841	2.29761		1.82051	2.09257		2.31246	1.77716		1.91299	1.75286		2.10568	1.85363		1.79231	2.10602		1.92499	1.9761		2.08788	1.32213		1.99195	2.17491
2.3914	1.79453		1.53822	2.30401		1.82034	2.09898		2.31315	1.78353		1.91298	1.75927		2.09914	1.85991		1.78579	2.11231		1.92482	1.98251		2.08159	1.32866		1.99136	2.1813
2.39099	1.80092		1.53161	2.31023		1.81376	2.10521		2.30747	1.7906		1.90656	1.76567		2.09901	1.86632		1.78568	2.11872		1.91824	1.98874		2.0817	1.33507		1.99077	2.18768
2.39058	1.80732		1.53142	2.31663		1.8136	2.11162		2.30816	1.79697		1.90655	1.77208		2.09888	1.87273		1.78557	2.12513		1.91807	1.99515		2.08182	1.34148		1.9838	2.19347
2.39017	1.81372		1.52482	2.32285		1.81343	2.11803		2.30248	1.80404		1.90654	1.77849		2.09234	1.87901		1.77905	2.13143		1.9179	2.00156		2.08194	1.34788		1.98321	2.19986
2.38337	1.81971		1.52462	2.32925		1.80685	2.12427		2.30318	1.81041		1.90012	1.78489		2.09221	1.88542		1.77894	2.13784		1.91132	2.00779		2.08205	1.35429		1.98262	2.20624
2.38296	1.8261		1.52443	2.33566		1.80668	2.13068		2.2975	1.81748		1.90011	1.7913		2.09207	1.89182		1.77883	2.14425		1.91114	2.0142		2.08217	1.3607		1.98203	2.21262
2.38255	1.8325		1.51782	2.34187		1.80651	2.13709		2.29819	1.82385		1.9001	1.79771		2.08553	1.8981		1.77231	2.15055		1.91097	2.02061		2.07587	1.36723		1.97505	2.21842
2.38214	1.8389		1.51763	2.34828		1.79993	2.14332		2.29251	1.83091		1.90009	1.80412		2.0854	1.90451		1.7722	2.15696		1.90439	2.02685		2.07599	1.37364		1.97446	2.2248
2.37533	1.84489		1.51103	2.35449		1.79977	2.14973		2.2932	1.83729		1.89367	1.81052		2.07886	1.91079		1.76568	2.16325		1.90422	2.03325		2.0761	1.38005		1.97388	2.23118
2.37492	1.85128		1.51083	2.3609		1.7996	2.15614		2.28752	1.84435		1.89366	1.81693		2.07873	1.9172		1.76557	2.16966		1.90405	2.03966		2.07622	1.38646		1.9669	2.23698
2.37451	1.85768		1.50423	2.36711		1.79302	2.16238		2.28822	1.85073		1.89365	1.82334		2.0786	1.92361		1.76545	2.17607		1.89747	2.0459		2.07634	1.39287		1.96631	2.24336
2.37411	1.86408		1.50403	2.37352		1.79285	2.16879		2.28254	1.85779		1.88723	1.82974		2.07206	1.92989		1.75893	2.18237		1.89729	2.05231		2.07645	1.39927		1.96572	2.24974
2.3673	1.87007		1.49743	2.37973		1.78627	2.17503		2.28323	1.86416		1.88722	1.83615		2.07193	1.93629		1.75882	2.18878		1.89712	2.05871		2.07016	1.4058		1.95875	2.25554
2.36689	1.87646		1.49724	2.38614		1.78611	2.18144		2.27755	1.87123		1.88721	1.84256		2.0718	1.9427		1.7523	2.19508		1.89054	2.06495		2.07027	1.41221		1.95816	2.26192
2.36648	1.88286		1.49063	2.39235		1.78594	2.18784		2.27187	1.87829		1.88079	1.84897		2.06526	1.94898		1.75219	2.20149		1.89037	2.07136		2.07039	1.41862		1.95757	2.2683
2.36607	1.88926		1.49044	2.39876		1.77936	2.19408		2.27256	1.88467		1.88078	1.85538		2.06513	1.95539		1.75208	2.2079		1.8902	2.07776		2.07051	1.42503		1.9506	2.2741
2.35927	1.89525		1.48384	2.40497		1.77919	2.20049		2.26688	1.89173		1.88077	1.86179		2.05859	1.96167		1.74556	2.21419		1.88362	2.084		2.06421	1.43155		1.95001	2.28048
2.35886	1.90164		1.48364	2.41138		1.77902	2.2069		2.26758	1.89811		1.87435	1.86819		2.05846	1.96808		1.74545	2.2206		1.88345	2.09041		2.06433	1.43796		1.94304	2.28627
2.35845	1.90804		1.48345	2.41779		1.77244	2.21314		2.2619	1.90517		1.87434	1.8746		2.05833	1.97449		1.74534	2.22701		1.88327	2.09682		2.06444	1.44437		1.94245	2.29265
2.35804	1.91444		1.47685	2.424		1.77228	2.21955		2.26259	1.91154		1.87433	1.88101		2.05179	1.98076		1.73882	2.23331		1.87669	2.10305		2.06456	1.45078		1.94186	2.29904
2.35763	1.92083		1.47665	2.4304		1.77211	2.22595		2.25691	1.91861		1.86791	1.88741		2.05166	1.98717		1.73871	2.23972		1.87652	2.10946		2.05827	1.4573		1.93489	2.30483
2.35083	1.92682		1.47005	2.43662		1.76553	2.23219		2.2576	1.92498		1.8679	1.89382		2.04512	1.99345		1.73219	2.24602		1.87635	2.11587		2.05838	1.46371		1.9343	2.31121
2.35042	1.93322		1.46985	2.44302		1.76536	2.2386		2.25193	1.93205		1.86789	1.90023		2.04499	1.99986		1.73207	2.25243		1.86977	2.1221		2.0585	1.47012		1.93371	2.3176
2.35001	1.93962		1.46325	2.44924		1.76519	2.24501		2.25262	1.93842		1.86147	1.90663		2.04486	2.00627		1.73196	2.25884		1.8696	2.12851		2.05861	1.47653		1.92673	2.32339
2.3496	1.94601		1.46306	2.45564		1.75861	2.25125		2.24694	1.94549		1.86146	1.91304		2.03832	2.01255		1.72544	2.26514		1.86942	2.13492		2.05232	1.48306		1.92614	2.32977
2.34279	1.952		1.45645	2.46186		1.75845	2.25766		2.24763	1.95186		1.86145	1.91945		2.03819	2.01896		1.72533	2.27154		1.86284	2.14116		2.05244	1.48947		1.92555	2.33616
2.34238	1.9584		1.45626	2.46826		1.75187	2.26389		2.24195	1.95893		1.85503	1.92585		2.03165	2.02523		1.71881	2.27784		1.86267	2.14756		2.05255	1.49588		1.91858	2.34195
2.34198	1.9648		1.44966	2.47448		1.7517	2.2703		2.24265	1.9653		1.85502	1.93226		2.03152	2.03164		1.7187	2.28425		1.8625	2.15397		2.04626	1.5024		1.91799	2.34833
2.34157	1.97119		1.44946	2.48088		1.75153	2.27671		2.23697	1.97236		1.85501	1.93867		2.02498	2.03792		1.71859	2.29066		1.85592	2.16021		2.04637	1.50881		1.91102	2.35413
2.33476	1.97718		1.44286	2.4871		1.74495	2.28295		2.23766	1.97874		1.84859	1.94507		2.02485	2.04433		1.71207	2.29696		1.85575	2.16662		2.04649	1.51522		1.91043	2.36051
2.33435	1.98358		1.44266	2.4935		1.74478	2.28936		2.23198	1.9858		1.84858	1.95148		2.02471	2.05074		1.71196	2.30337		1.85558	2.17302		2.0402	1.52174		1.90984	2.36689
2.33394	1.98998		1.44247	2.49991		1.74462	2.29577		2.23267	1.99217		1.84857	1.95789		2.01817	2.05702		1.71185	2.30978		1.849	2.17926		2.04031	1.52815		1.90287	2.37269
2.33353	1.99637		1.43587	2.50612		1.73804	2.30201		2.22699	1.99924		1.84215	1.96429		2.01804	2.06343		1.70533	2.31608		1.84882	2.18567		2.04043	1.53456		1.90228	2.37907
2.32673	2.00236		1.43567	2.51253		1.73787	2.30841		2.22769	2.00561		1.84214	1.9707		2.0115	2.0697		1.70521	2.32249		1.84865	2.19207		2.03413	1.54109		1.89531	2.38486
2.32632	2.00876		1.42907	2.51874		1.7377	2.31482		2.22201	2.01268		1.84213	1.97711		2.01137	2.07611		1.69869	2.32878		1.84207	2.19831		2.03425	1.5475		1.89472	2.39125
2.32591	2.01516		1.42887	2.52515		1.73112	2.32106		2.2227	2.01905		1.83571	1.98351		2.00483	2.08239		1.69858	2.33519		1.8419	2.20472		2.03437	1.55391		1.89413	2.39763
2.3255	2.02155		1.42227	2.53136		1.73095	2.32747		2.21702	2.02612		1.8357	1.98992		2.0047	2.0888		1.69847	2.3416		1.83532	2.21095		2.02807	1.56043		1.88715	2.40342
2.3187	2.02754		1.42208	2.53777		1.72438	2.33371		2.21771	2.03249		1.82928	1.99632		1.99816	2.09508		1.69195	2.3479		1.83515	2.21736		2.02819	1.56684		1.88657	2.40981
2.31829	2.03394		1.41548	2.54398		1.72421	2.34012		2.21203	2.03956		1.82927	2.00273		1.99803	2.10149		1.69184	2.35431		1.83497	2.22377		2.0283	1.57325		1.88598	2.41619
2.31788	2.04034		1.41528	2.55039		1.72404	2.34652		2.21273	2.04593		1.82926	2.00914		1.9979	2.1079		1.68532	2.36061		1.82839	2.23001		2.02201	1.57977		1.879	2.42198
2.31747	2.04673		1.40868	2.5566		1.71746	2.35276		2.20705	2.05299		1.82284	2.01554		1.99136	2.11417		1.68521	2.36702		1.82822	2.23641		2.02213	1.58618		1.87841	2.42837
2.31066	2.05272		1.40848	2.56301		1.71729	2.35917		2.20774	2.05937		1.82283	2.02195		1.99123	2.12058		1.6851	2.37343		1.82805	2.24282		2.02224	1.59259		1.87144	2.43416
2.31025	2.05912		1.40188	2.56922		1.71712	2.36558		2.20206	2.06643		1.82282	2.02836		1.98469	2.12686		1.67858	2.37972		1.82147	2.24906		2.01595	1.59912		1.87085	2.44054
2.30985	2.06552		1.40169	2.57563		1.71055	2.37182		2.20275	2.07281		1.8164	2.03476		1.98456	2.13327		1.67847	2.38613		1.8213	2.25547		2.01606	1.60553		1.87026	2.44693
2.30944	2.07191		1.39508	2.58184		1.71038	2.37823		2.19707	2.07987		1.81639	2.04117		1.97802	2.13955		1.67194	2.39243		1.82113	2.26187		2.01618	1.61194		1.86329	2.45272
2.30263	2.0779		1.39489	2.58825		1.71021	2.38463		2.19139	2.08694		1.81638	2.04758		1.97789	2.14596		1.67183	2.39884		1.81455	2.26811		2.00989	1.61846		1.8627	2.4591
2.30222	2.0843		1.38829	2.59446		1.70363	2.39087		2.19209	2.09331		1.80996	2.05398		1.97776	2.15237		1.67172	2.40525		1.81437	2.27452		2.01	1.62487		1.85573	2.4649
2.30181	2.0907		1.38809	2.60087		1.70346	2.39728		2.18641	2.10038		1.80995	2.06039		1.97122	2.15864		1.6652	2.41155		1.8142	2.28093		2.01012	1.63128		1.85514	2.47128
2.3014	2.09709		1.38149	2.60708		1.7033	2.40369		2.18073	2.10744		1.80994	2.0668		1.97109	2.16505		1.66509	2.41796		1.80762	2.28716		2.00383	1.6378		1.85455	2.47766
2.2946	2.10308		1.38129	2.61349		1.69672	2.40993		2.18142	2.11381		1.80352	2.0732		1.96455	2.17133		1.66498	2.42437		1.80745	2.29357		2.00394	1.64421		1.84758	2.48346
2.29419	2.10948		1.37469	2.6197		1.69655	2.41634		2.17574	2.12088		1.80351	2.07961		1.96442	2.17774		1.65846	2.43067		1.80087	2.2998		2.00406	1.65062		1.84699	2.48984
2.29378	2.11588		1.3745	2.62611		1.69638	2.42274		2.17006	2.12795		1.8035	2.08602		1.95788	2.18402		1.65835	2.43707		1.8007	2.30621		1.99776	1.65715		1.84001	2.49563
2.29337	2.12227		1.36789	2.63232		1.6898	2.42898		2.16438	2.13501		1.79708	2.09242		1.95775	2.19043		1.65183	2.44337		1.80052	2.31262		1.99788	1.66356		1.83942	2.50202
2.28657	2.12826		1.3677	2.63873		1.68963	2.43539		2.16507	2.14138		1.79707	2.09883		1.95762	2.19684		1.65172	2.44978		1.79394	2.31886		1.99799	1.66997		1.83883	2.5084
2.28616	2.13466		1.3611	2.64494		1.68947	2.4418		2.15939	2.14845		1.79706	2.10525		1.95108	2.20311		1.65161	2.45619		1.79377	2.32526		1.9917	1.67649		1.83186	2.51419
2.28575	2.14106		1.3609	2.65135		1.68289	2.44804		2.15371	2.15551		1.79064	2.11165		1.95095	2.20952		1.64508	2.46249		1.78719	2.3315		1.99182	1.6829		1.83127	2.52058
2.28534	2.14745		1.3543	2.65756		1.68272	2.45445		2.14804	2.16258		1.79063	2.11806		1.94441	2.2158		1.64497	2.4689		1.78702	2.33791		1.98552	1.68943		1.83068	2.52696
2.27853	2.15344		1.3541	2.66397		1.67614	2.46069		2.14873	2.16895		1.78421	2.12446		1.94427	2.22221		1.63845	2.4752		1.78685	2.34432		1.98564	1.69583		1.82371	2.53275
2.27812	2.15984		1.3475	2.67018		1.67597	2.46709		2.14305	2.17602		1.7842	2.13087		1.94414	2.22862		1.63834	2.48161		1.78027	2.35055		1.98576	1.70224		1.82312	2.53914
2.27771	2.16624		1.34731	2.67658		1.6758	2.4735		2.13737	2.18308		1.78419	2.13728		1.9376	2.2349		1.63823	2.48802		1.7801	2.35696		1.97946	1.70877		1.81615	2.54493
2.27091	2.17222		1.34711	2.68299		1.66923	2.47974		2.13169	2.19015		1.77777	2.14368		1.93747	2.24131		1.63171	2.49431		1.77352	2.3632		1.97958	1.71518		1.81556	2.55131
2.2705	2.17862		1.34051	2.6892		1.66906	2.48615		2.13238	2.19652		1.77776	2.15009		1.93734	2.24771		1.6316	2.50072		1.77334	2.3696		1.97969	1.72159		1.81497	2.5577
2.27009	2.18502		1.34032	2.69561		1.66889	2.49256		2.1267	2.20359		1.77775	2.1565		1.9308	2.25399		1.62508	2.50702		1.77317	2.37601		1.9734	1.72811		1.808	2.56349
2.26968	2.19142		1.33371	2.70182		1.66231	2.4988		2.12102	2.21065		1.77133	2.1629		1.93067	2.2604		1.62497	2.51343		1.76659	2.38225		1.97352	1.73452		1.80741	2.56987
2.26288	2.1974		1.33352	2.70823		1.66214	2.5052		2.11534	2.21772		1.77132	2.16931		1.92413	2.26668		1.61845	2.51973		1.76642	2.38866		1.96722	1.74105		1.80682	2.57626
2.26247	2.2038		1.32692	2.71444		1.65557	2.51144		2.11604	2.22409		1.77131	2.17572		1.924	2.27309		1.61834	2.52614		1.75984	2.39489		1.96734	1.74746		1.79984	2.58205
2.26206	2.2102		1.32672	2.72085		1.6554	2.51785		2.11036	2.23116		1.76488	2.18212		1.92387	2.2795		1.61822	2.53255		1.75967	2.4013		1.96745	1.75386		1.79926	2.58843
2.25525	2.21619		1.32012	2.72706		1.65523	2.52426		2.10468	2.23822		1.76487	2.18853		1.91733	2.28578		1.6117	2.53885		1.75949	2.40771		1.96116	1.76039		1.79228	2.59423
2.25484	2.22258		1.31992	2.73347		1.64865	2.5305		2.10537	2.2446		1.75845	2.19493		1.9172	2.29218		1.61159	2.54525		1.75291	2.41394		1.96128	1.7668		1.79169	2.60061
2.25443	2.22898		1.31332	2.73968		1.64848	2.53691		2.09969	2.25166		1.75844	2.20134		1.91707	2.29859		1.60507	2.55155		1.75274	2.42035		1.96139	1.77321		1.7911	2.60699
2.25403	2.23538		1.31313	2.74609		1.64831	2.54331		2.09401	2.25873		1.75843	2.20775		1.91053	2.30487		1.60496	2.55796		1.74616	2.42659		1.9551	1.77973		1.78413	2.61279
2.24722	2.24137		1.30652	2.7523		1.64174	2.54955		2.08833	2.26579		1.75201	2.21415		1.9104	2.31128		1.59844	2.56426		1.74599	2.43299		1.95521	1.78614		1.78354	2.61917
2.24681	2.24776		1.30633	2.75871		1.64157	2.55596		2.08902	2.27217		1.752	2.22056		1.90386	2.31756		1.59833	2.57067		1.73941	2.43923		1.95533	1.79255		1.77657	2.62496
2.2464	2.25416		1.29973	2.76492		1.63499	2.5622		2.08334	2.27923		1.75199	2.22697		1.90373	2.32397		1.59181	2.57697		1.73924	2.44564		1.94904	1.79908		1.77598	2.63135
2.2396	2.26015		1.29953	2.77133		1.63482	2.56861		2.07767	2.2863		1.74557	2.23337		1.9036	2.33038		1.5917	2.58338		1.73907	2.45205		1.94915	1.80549		1.77539	2.63773
2.23919	2.26655		1.29293	2.77754		1.63465	2.57502		2.07836	2.29267		1.74556	2.23978		1.89706	2.33665		1.58518	2.58967		1.73249	2.45828		1.94927	1.8119		1.76842	2.64352
2.23878	2.27294		1.29273	2.78395		1.62808	2.58126		2.07268	2.29974		1.73914	2.24618		1.89693	2.34306		1.58507	2.59608		1.73231	2.46469		1.94938	1.8183		1.76783	2.6499
2.23197	2.27893		1.29254	2.79036		1.62791	2.58766		2.067	2.3068		1.73913	2.25259		1.89039	2.34934		1.57855	2.60238		1.72573	2.47093		1.94309	1.82483		1.76086	2.6557
2.23156	2.28533		1.28594	2.79657		1.62774	2.59407		2.06769	2.31318		1.73912	2.259		1.89026	2.35575		1.57843	2.60879		1.72556	2.47733		1.94321	1.83124		1.76027	2.66208
2.23115	2.29173		1.28574	2.80298		1.62116	2.60031		2.06201	2.32024		1.7327	2.2654		1.89012	2.36216		1.57191	2.61509		1.71898	2.48357		1.94332	1.83765		1.75968	2.66846
2.23075	2.29812		1.27914	2.80919		1.62099	2.60672		2.05633	2.32731		1.73269	2.27181		1.88359	2.36844		1.5718	2.6215		1.71881	2.48998		1.93703	1.84417		1.7527	2.67426
2.22394	2.30411		1.27895	2.8156		1.61442	2.61296		2.05065	2.33437		1.72627	2.27821		1.88345	2.37485		1.57169	2.62791		1.71864	2.49639		1.93714	1.85058		1.75211	2.68064
2.22353	2.31051		1.27234	2.82181		1.61425	2.61937		2.05135	2.34075		1.72626	2.28462		1.87691	2.38112		1.56517	2.63421		1.71206	2.50262		1.93726	1.85699		1.74514	2.68643
2.22312	2.31691		1.27215	2.82821		1.61408	2.62577		2.04567	2.34781		1.72625	2.29103		1.87678	2.38753		1.56506	2.64062		1.71188	2.50903		1.93738	1.8634		1.74455	2.69282
2.21632	2.3229		1.27195	2.83462		1.6075	2.63201		2.03999	2.35488		1.71983	2.29743		1.87665	2.39394		1.55854	2.64691		1.7053	2.51526		1.93108	1.86993		1.74396	2.6992
2.21591	2.32929		1.26535	2.84083		1.60733	2.63842		2.03431	2.36194		1.71982	2.30384		1.87011	2.40022		1.55843	2.65332		1.70513	2.52167		1.9312	1.87633		1.73699	2.70499
2.2155	2.33569		1.26516	2.84724		1.60075	2.64466		2.035	2.36832		1.71981	2.31025		1.86998	2.40663		1.55191	2.65962		1.69855	2.52791		1.93131	1.88274		1.7364	2.71138
2.20869	2.34168		1.25855	2.85345		1.60059	2.65107		2.02932	2.37538		1.71339	2.31665		1.86344	2.41291		1.5518	2.66603		1.69838	2.53432		1.92502	1.88927		1.73581	2.71776
2.20828	2.34808		1.25836	2.85986		1.60042	2.65748		2.02364	2.38245		1.71338	2.32306		1.86331	2.41932		1.54528	2.67233		1.6918	2.54055		1.92514	1.89568		1.72884	2.72355
2.20787	2.35447		1.25176	2.86607		1.59384	2.66371		2.01796	2.38951		1.70696	2.32946		1.85677	2.42559		1.54517	2.67874		1.69163	2.54696		1.92525	1.90209		1.72825	2.72994
2.20107	2.36046		1.25156	2.87248		1.59367	2.67012		2.01865	2.39588		1.70695	2.33587		1.85664	2.432		1.53865	2.68504		1.69146	2.55337		1.91896	1.90861		1.72128	2.73573
2.20066	2.36686		1.25137	2.87889		1.58709	2.67636		2.01297	2.40295		1.70694	2.34228		1.85651	2.43841		1.53853	2.69145		1.68488	2.5596		1.91907	1.91502		1.72069	2.74211
2.20025	2.37326		1.24476	2.8851		1.58692	2.68277		2.00729	2.41002		1.70052	2.34868		1.84997	2.44469		1.53201	2.69774		1.6847	2.56601		1.91919	1.92143		1.7201	2.7485
2.19344	2.37924		1.24457	2.89151		1.58676	2.68918		2.00162	2.41708		1.70051	2.35509		1.84984	2.4511		1.5319	2.70415		1.67812	2.57225		1.91931	1.92784		1.71312	2.75429
2.19304	2.38564		1.23797	2.89772		1.58018	2.69542		2.00231	2.42345		1.7005	2.36151		1.8433	2.45738		1.52538	2.71045		1.67795	2.57866		1.91301	1.93436		1.71254	2.76067
2.19263	2.39204		1.23777	2.90413		1.58001	2.70182		1.99663	2.43052		1.69408	2.36791		1.84317	2.46379		1.52527	2.71686		1.67137	2.58489		1.91313	1.94077		1.70556	2.76647
2.18582	2.39803		1.23117	2.91034		1.57984	2.70823		1.99095	2.43759		1.69407	2.37432		1.83663	2.47006		1.51875	2.72316		1.6712	2.5913		1.91324	1.94718		1.70497	2.77285
2.18541	2.40442		1.23097	2.91675		1.57326	2.71447		1.99164	2.44396		1.68765	2.38072		1.8365	2.47647		1.51864	2.72957		1.67103	2.59771		1.91336	1.95359		1.70438	2.77923
2.185	2.41082		1.23078	2.92315		1.57309	2.72088		1.98596	2.45102		1.68764	2.38713		1.82996	2.48275		1.51212	2.73587		1.66445	2.60394		1.90707	1.96012		1.69741	2.78503
2.1782	2.41681		1.22418	2.92937		1.56652	2.72712		1.98028	2.45809		1.68763	2.39354		1.82983	2.48916		1.51201	2.74228		1.66427	2.61035		1.90718	1.96653		1.69682	2.79141
2.17779	2.42321		1.22398	2.93577		1.56635	2.73353		1.98098	2.46446		1.68121	2.39994		1.82329	2.49544		1.5119	2.74868		1.65769	2.61659		1.9073	1.97294		1.69623	2.79779
2.17738	2.4296		1.21738	2.94199		1.56618	2.73994		1.9753	2.47153		1.6812	2.40635		1.82316	2.50185		1.50538	2.75498		1.65752	2.62299		1.901	1.97946		1.68926	2.80359
2.17057	2.43559		1.21718	2.94839		1.5596	2.74617		1.96962	2.47859		1.68119	2.41276		1.81662	2.50813		1.50526	2.76139		1.65094	2.62923		1.90112	1.98587		1.68867	2.80997
2.17016	2.44199		1.21699	2.9548		1.55943	2.75258		1.97031	2.48497		1.67477	2.41916		1.81649	2.51453		1.49874	2.76769		1.65077	2.63564		1.90124	1.99228		1.68808	2.81635
2.16976	2.44839		1.21039	2.96101		1.55286	2.75882		1.96463	2.49203		1.67476	2.42557		1.80995	2.52081		1.49863	2.7741		1.64419	2.64187		1.90135	1.99869		1.68111	2.82215
2.16295	2.45438		1.21019	2.96742		1.55269	2.76523		1.95895	2.4991		1.66834	2.43197		1.80982	2.52722		1.49211	2.7804		1.64402	2.64828		1.89506	2.00521		1.68052	2.82853
2.16254	2.46077		1.20359	2.97363		1.55252	2.77164		1.95964	2.50547		1.66833	2.43838		1.80328	2.5335		1.492	2.78681		1.64385	2.65469		1.89517	2.01162		1.67993	2.83491
2.16213	2.46717		1.2034	2.98004		1.54594	2.77788		1.95396	2.51254		1.66832	2.44479		1.80315	2.53991		1.48548	2.7931		1.63726	2.66093		1.89529	2.01803		1.67296	2.84071
2.15533	2.47316		1.19679	2.98625		1.54577	2.78428		1.94828	2.5196		1.6619	2.45119		1.79661	2.54619		1.48537	2.79951		1.63709	2.66733		1.889	2.02456		1.67237	2.84709
2.15492	2.47956		1.1966	2.99266		1.5392	2.79052		1.94898	2.52598		1.66189	2.4576		1.79647	2.5526		1.47885	2.80581		1.63051	2.67357		1.88911	2.03097		1.66539	2.85288
2.15451	2.48595		1.1964	2.99907		1.53903	2.79693		1.9433	2.53304		1.65547	2.464		1.78993	2.55887		1.47874	2.81222		1.63034	2.67998		1.88923	2.03738		1.6648	2.85927
2.1477	2.49194		1.1898	3.00528		1.53886	2.80334		1.94399	2.53941		1.65546	2.47041		1.7898	2.56528		1.47222	2.81852		1.62376	2.68621		1.88934	2.04378		1.66421	2.86565
2.14729	2.49834		1.18961	3.01169		1.53228	2.80958		1.93831	2.54648		1.65545	2.47682		1.78326	2.57156		1.47211	2.82493		1.62359	2.69262		1.88305	2.05031		1.65724	2.87144
2.14688	2.50474		1.183	3.0179		1.53211	2.81599		1.93263	2.55355		1.64903	2.48322		1.78313	2.57797		1.46559	2.83123		1.61701	2.69886		1.88317	2.05672		1.65665	2.87783
2.14008	2.51072		1.18281	3.02431		1.52554	2.82223		1.93332	2.55992		1.64902	2.48963		1.77659	2.58425		1.46547	2.83764		1.61684	2.70526		1.88328	2.06313		1.65606	2.88421
2.13967	2.51712		1.18261	3.03071		1.52537	2.82863		1.92764	2.56698		1.6426	2.49603		1.77646	2.59066		1.46536	2.84405		1.61026	2.7115		1.87699	2.06965		1.64909	2.89
2.13926	2.52352		1.17601	3.03693		1.51879	2.83487		1.92197	2.57405		1.64259	2.50244		1.76992	2.59693		1.45884	2.85034		1.61008	2.71791		1.8771	2.07606		1.6485	2.89639
2.13245	2.52951		1.17582	3.04333		1.51862	2.84128		1.92266	2.58042		1.64258	2.50885		1.76979	2.60334		1.45873	2.85675		1.6035	2.72414		1.87722	2.08247		1.64791	2.90277
2.13205	2.5359		1.16921	3.04955		1.51845	2.84769		1.91698	2.58749		1.63616	2.51525		1.76325	2.60962		1.45221	2.86305		1.60333	2.73055		1.87093	2.089		1.64094	2.90856
2.13164	2.5423		1.16902	3.05595		1.51187	2.85393		1.9113	2.59455		1.63615	2.52166		1.76312	2.61603		1.4521	2.86946		1.60316	2.73696		1.87104	2.09541		1.64035	2.91495
2.12483	2.54829		1.16242	3.06216		1.51171	2.86034		1.91199	2.60093		1.62973	2.52806		1.75658	2.62231		1.44558	2.87576		1.59658	2.7432		1.86475	2.10193		1.63338	2.92074
2.12442	2.55469		1.16222	3.06857		1.50513	2.86658		1.90631	2.60799		1.62972	2.53447		1.75004	2.62859		1.44547	2.88217		1.59641	2.7496		1.86486	2.10834		1.63279	2.92712
2.11762	2.56067		1.16203	3.07498		1.50496	2.87298		1.90063	2.61506		1.6233	2.54087		1.74991	2.635		1.43895	2.88847		1.58983	2.75584		1.86498	2.11475		1.62581	2.93292
2.11721	2.56707		1.15542	3.08119		1.49838	2.87922		1.90133	2.62143		1.62329	2.54728		1.74337	2.64127		1.43884	2.89488		1.58965	2.76225		1.85869	2.12127		1.62523	2.9393
2.1168	2.57347		1.15523	3.0876		1.49821	2.88563		1.89565	2.6285		1.62328	2.55369		1.74324	2.64768		1.43232	2.90117		1.58307	2.76848		1.8588	2.12768		1.62464	2.94568
2.10999	2.57946		1.14863	3.09381		1.49164	2.89187		1.88997	2.63556		1.61686	2.56009		1.7367	2.65396		1.43221	2.90758		1.5829	2.77489		1.85892	2.13409		1.61766	2.95148
2.10958	2.58585		1.14843	3.10022		1.49147	2.89828		1.89066	2.64193		1.61685	2.5665		1.73657	2.66037		1.42569	2.91388		1.57632	2.78113		1.85262	2.14062		1.61707	2.95786
2.10917	2.59225		1.14183	3.10643		1.48489	2.90452		1.88498	2.649		1.61043	2.5729		1.73003	2.66665		1.42557	2.92029		1.57615	2.78754		1.85274	2.14703		1.6101	2.96365
2.10237	2.59824		1.14164	3.11284		1.48472	2.91092		1.8793	2.65607		1.61042	2.57931		1.7299	2.67306		1.41905	2.92659		1.56957	2.79377		1.85286	2.15344		1.60951	2.97004
2.10196	2.60464		1.14144	3.11925		1.47814	2.91716		1.87999	2.66244		1.604	2.58571		1.72336	2.67933		1.41894	2.933		1.5694	2.80018		1.84656	2.15996		1.60254	2.97583
2.10155	2.61103		1.13484	3.12546		1.47798	2.92357		1.87431	2.6695		1.60399	2.59212		1.72323	2.68574		1.41883	2.93941		1.56923	2.80659		1.84668	2.16637		1.60195	2.98221
2.09474	2.61702		1.13464	3.13187		1.4714	2.92981		1.86863	2.67657		1.60398	2.59853		1.71669	2.69202		1.41231	2.9457		1.56265	2.81282		1.84679	2.17278		1.60136	2.9886
2.09434	2.62342		1.12804	3.13808		1.47123	2.93622		1.86933	2.68294		1.59756	2.60493		1.71656	2.69843		1.4122	2.95211		1.56247	2.81923		1.8405	2.1793		1.59439	2.99439
2.09393	2.62982		1.12785	3.14448		1.46465	2.94246		1.86365	2.69001		1.59755	2.61134		1.71002	2.70471		1.40568	2.95841		1.55589	2.82547		1.84062	2.18571		1.5938	3.00077
2.08712	2.63581		1.12124	3.1507		1.46448	2.94887		1.85797	2.69707		1.59113	2.61775		1.70989	2.71112		1.40557	2.96482		1.55572	2.83187		1.84073	2.19212		1.58683	3.00657
2.08671	2.6422		1.12105	3.1571		1.46431	2.95527		1.85866	2.70345		1.59112	2.62416		1.70335	2.7174		1.39905	2.97112		1.54914	2.83811		1.83444	2.19865		1.58624	3.01295
2.0863	2.6486		1.12085	3.16351		1.45774	2.96151		1.85298	2.71051		1.5847	2.63056		1.70322	2.7238		1.39894	2.97753		1.54897	2.84452		1.83455	2.20506		1.58565	3.01933
2.0795	2.65459		1.11425	3.16972		1.45757	2.96792		1.8473	2.71758		1.58469	2.63697		1.69668	2.73008		1.39242	2.98383		1.54239	2.85075		1.82826	2.21158		1.57867	3.02513
2.07909	2.66099		1.11406	3.17613		1.45099	2.97416		1.84799	2.72395		1.58468	2.64338		1.69655	2.73649		1.3923	2.99024		1.54222	2.85716		1.82838	2.21799		1.57808	3.03151
2.07868	2.66738		1.10745	3.18234		1.45082	2.98057		1.84231	2.73102		1.57826	2.64978		1.69001	2.74277		1.38578	2.99653		1.53564	2.8634		1.82849	2.2244		1.57111	3.0373
2.07187	2.67337		1.10726	3.18875		1.44425	2.98681		1.83664	2.73808		1.57825	2.65619		1.68988	2.74918		1.38567	3.00294		1.53546	2.86981		1.8222	2.23092		1.57052	3.04369
2.07146	2.67977		1.10706	3.19516		1.44408	2.99322		1.83733	2.74446		1.57183	2.66259		1.68334	2.75546		1.37915	3.00924		1.53529	2.87621		1.82232	2.23733		1.56355	3.04948
2.07106	2.68617		1.10046	3.20137		1.4375	2.99945		1.83165	2.75152		1.57182	2.669		1.6768	2.76173		1.37904	3.01565		1.52871	2.88245		1.81602	2.24386		1.56296	3.05586
2.06425	2.69215		1.10027	3.20778		1.43733	3.00586		1.82597	2.75859		1.57181	2.67541		1.67667	2.76814		1.37252	3.02195		1.52854	2.88886		1.81614	2.25027		1.56237	3.06224
2.06384	2.69855		1.09366	3.21399		1.43075	3.0121		1.82666	2.76496		1.56539	2.68181		1.67013	2.77442		1.37241	3.02836		1.52196	2.89509		1.80984	2.25679		1.5554	3.06804
2.06343	2.70495		1.09347	3.2204		1.43059	3.01851		1.82098	2.77203		1.56538	2.68822		1.66999	2.78083		1.36589	3.03466		1.52179	2.9015		1.80996	2.2632		1.55481	3.07442
2.05663	2.71094		1.08687	3.22661		1.42401	3.02475		1.8153	2.77909		1.55896	2.69462		1.66346	2.78711		1.36578	3.04107		1.51521	2.90774		1.81008	2.26961		1.54784	3.08022
2.05622	2.71733		1.08667	3.23302		1.42384	3.03116		1.816	2.78546		1.55895	2.70103		1.66332	2.79352		1.35926	3.04736		1.51504	2.91414		1.80378	2.27614		1.54725	3.0866
2.05581	2.72373		1.08648	3.23942		1.41726	3.0374		1.81032	2.79253		1.55894	2.70744		1.65678	2.7998		1.35915	3.05377		1.50846	2.92038		1.8039	2.28255		1.54666	3.09298
2.049	2.72972		1.07987	3.24564		1.41709	3.0438		1.80464	2.79959		1.55252	2.71384		1.65665	2.8062		1.35904	3.06018		1.50828	2.92679		1.7976	2.28907		1.53968	3.09877
2.04859	2.73612		1.07968	3.25204		1.41052	3.05004		1.79896	2.80666		1.55251	2.72025		1.65652	2.81261		1.35251	3.06648		1.5017	2.93302		1.79772	2.29548		1.53909	3.10516
2.04818	2.74251		1.07308	3.25826		1.41035	3.05645		1.79965	2.81303		1.54609	2.72665		1.64998	2.81889		1.3524	3.07289		1.50153	2.93943		1.79143	2.30201		1.53212	3.11095
2.04138	2.7485		1.07288	3.26466		1.40377	3.06269		1.79397	2.8201		1.54608	2.73306		1.64985	2.8253		1.34588	3.07919		1.49495	2.94567		1.79154	2.30841		1.53153	3.11733
2.04097	2.7549		1.07269	3.27107		1.4036	3.0691		1.78829	2.82716		1.53966	2.73946		1.64331	2.83158		1.34577	3.0856		1.49478	2.95208		1.79166	2.31482		1.53094	3.12372
2.04056	2.7613		1.06609	3.27728		1.39702	3.07534		1.78261	2.83423		1.53965	2.74587		1.64318	2.83799		1.33925	3.0919		1.49461	2.95848		1.78537	2.32135		1.52397	3.12951
2.03375	2.76729		1.06589	3.28369		1.39686	3.08174		1.77693	2.8413		1.53964	2.75228		1.63664	2.84427		1.33914	3.09831		1.48803	2.96472		1.78548	2.32776		1.52338	3.13589
2.03335	2.77368		1.05929	3.2899		1.39028	3.08798		1.77762	2.84767		1.53322	2.75868		1.63651	2.85067		1.33262	3.1046		1.48785	2.97113		1.77919	2.33428		1.51641	3.14169
2.03294	2.78008		1.05909	3.29631		1.39011	3.09439		1.77194	2.85473		1.53321	2.76509		1.62997	2.85695		1.33251	3.11101		1.48127	2.97736		1.7793	2.34069		1.51582	3.14807
2.02613	2.78607		1.0589	3.30272		1.38353	3.10063		1.76627	2.8618		1.52679	2.77149		1.62984	2.86336		1.32599	3.11731		1.4811	2.98377		1.77301	2.34722		1.51523	3.15445
2.02572	2.79247		1.0523	3.30893		1.38336	3.10704		1.76059	2.86887		1.52678	2.7779		1.6233	2.86964		1.32588	3.12372		1.47452	2.99001		1.77313	2.35363		1.50826	3.16025
2.01892	2.79845		1.0521	3.31534		1.37679	3.11328		1.76128	2.87524		1.52677	2.78431		1.62317	2.87605		1.31936	3.13002		1.47435	2.99641		1.77324	2.36004		1.50767	3.16663
2.01851	2.80485		1.0455	3.32155		1.37662	3.11969		1.7556	2.8823		1.52035	2.79071		1.61663	2.88233		1.31925	3.13643		1.46777	3.00265		1.76695	2.36656		1.50708	3.17301
2.0181	2.81125		1.0453	3.32796		1.37004	3.12593		1.74992	2.88937		1.52034	2.79712		1.6165	2.88874		1.31273	3.14273		1.4676	3.00906		1.76706	2.37297		1.50011	3.17881
2.01129	2.81724		1.0387	3.33417		1.36987	3.13233		1.74424	2.89644		1.52033	2.80353		1.61637	2.89514		1.31261	3.14913		1.46102	3.01529		1.76077	2.37949		1.49952	3.18519
2.01088	2.82363		1.03851	3.34058		1.36329	3.13857		1.73856	2.9035		1.51391	2.80993		1.60983	2.90142		1.30609	3.15543		1.46085	3.0217		1.76089	2.3859		1.49893	3.19157
2.00408	2.82962		1.03831	3.34698		1.36313	3.14498		1.73925	2.90987		1.5139	2.81634		1.6097	2.90783		1.30598	3.16184		1.45426	3.02794		1.75459	2.39243		1.49195	3.19737
2.00367	2.83602		1.03171	3.3532		1.35655	3.15122		1.73357	2.91694		1.50748	2.82274		1.60316	2.91411		1.29946	3.16814		1.45409	3.03435		1.75471	2.39884		1.49136	3.20375
2.00326	2.84242		1.03151	3.3596		1.35638	3.15763		1.72789	2.92401		1.50747	2.82915		1.60303	2.92052		1.29935	3.17455		1.44751	3.04058		1.74841	2.40536		1.49077	3.21013
1.99645	2.8484		1.02491	3.36582		1.3498	3.16387		1.72221	2.93107		1.50746	2.83556		1.59649	2.9268		1.29924	3.18096		1.44734	3.04699		1.74853	2.41177		1.4838	3.21593
1.99605	2.8548		1.02472	3.37222		1.34963	3.17027		1.72291	2.93744		1.50104	2.84196		1.59636	2.93321		1.29272	3.18726		1.44076	3.05323		1.74865	2.41818		1.48321	3.22231
1.98924	2.86079		1.01811	3.37843		1.34306	3.17651		1.71723	2.94451		1.50103	2.84837		1.58982	2.93948		1.29261	3.19367		1.44059	3.05963		1.74235	2.42471		1.47624	3.2281
1.98883	2.86719		1.01792	3.38484		1.34289	3.18292		1.71155	2.95158		1.49461	2.85477		1.58969	2.94589		1.28609	3.19996		1.43401	3.06587		1.74247	2.43112		1.47565	3.23449
1.98202	2.87318		1.01132	3.39105		1.33631	3.18916		1.70587	2.95864		1.4946	2.86118		1.58315	2.95217		1.28598	3.20637		1.43384	3.07228		1.73618	2.43764		1.46868	3.24028
1.98162	2.87957		1.01112	3.39746		1.33614	3.19557		1.70656	2.96501		1.48817	2.86758		1.58302	2.95858		1.27946	3.21267		1.42726	3.07851		1.73629	2.44405		1.46809	3.24666
1.97481	2.88556		1.01093	3.40387		1.32956	3.20181		1.70088	2.97208		1.48816	2.874		1.57648	2.96486		1.27934	3.21908		1.42708	3.08492		1.73	2.45057		1.46112	3.25246
1.9744	2.89196		1.00433	3.41008		1.3294	3.20822		1.6952	2.97915		1.48815	2.88041		1.57634	2.97127		1.27282	3.22538		1.4205	3.09116		1.73011	2.45698		1.46053	3.25884
1.96759	2.89795		1.00413	3.41649		1.32282	3.21445		1.68952	2.98621		1.48173	2.88681		1.5698	2.97754		1.27271	3.23179		1.42033	3.09756		1.72382	2.46351		1.45994	3.26522
1.96079	2.90394		0.997528	3.4227		1.32265	3.22086		1.69022	2.99258		1.48172	2.89322		1.56967	2.98395		1.26619	3.23809		1.41375	3.1038		1.72394	2.46992		1.45296	3.27102
1.96038	2.91033		0.997333	3.42911		1.31607	3.2271		1.68454	2.99965		1.4753	2.89962		1.56313	2.99023		1.26608	3.2445		1.41358	3.11021		1.72405	2.47633		1.45237	3.2774
1.95357	2.91632		0.990731	3.43532		1.3159	3.23351		1.67886	3.00672		1.47529	2.90603		1.563	2.99664		1.25956	3.25079		1.407	3.11644		1.71776	2.48285		1.4454	3.28319
1.95316	2.92272		0.990536	3.44173		1.30933	3.23975		1.67318	3.01378		1.47528	2.91244		1.55646	3.00292		1.25945	3.2572		1.40683	3.12285		1.71787	2.48926		1.44481	3.28958
1.94636	2.92871		0.983933	3.44794		1.30916	3.24616		1.6675	3.02085		1.46886	2.91884		1.55633	3.00933		1.25293	3.2635		1.40025	3.12909		1.71158	2.49579		1.43784	3.29537
1.94595	2.9351		0.983738	3.45435		1.30258	3.2524		1.66819	3.02722		1.46885	2.92525		1.54979	3.01561		1.25282	3.26991		1.40007	3.1355		1.7117	2.5022		1.43725	3.30175
1.93914	2.94109		0.977136	3.46056		1.30241	3.2588		1.66251	3.03429		1.46243	2.93165		1.54966	3.02201		1.2463	3.27621		1.39349	3.14173		1.7054	2.50872		1.43666	3.30814
1.93873	2.94749		0.976941	3.46697		1.29584	3.26504		1.65683	3.04135		1.46242	2.93806		1.54312	3.02829		1.24619	3.28262		1.39332	3.14814		1.70552	2.51513		1.42969	3.31393
1.93193	2.95348		0.976746	3.47337		1.29567	3.27145		1.65115	3.04842		1.46241	2.94447		1.54299	3.0347		1.23967	3.28892		1.38674	3.15438		1.70563	2.52154		1.4291	3.32031
1.93152	2.95987		0.970144	3.47959		1.28909	3.27769		1.65184	3.05479		1.45599	2.95087		1.54286	3.04111		1.23955	3.29533		1.38657	3.16078		1.69934	2.52806		1.42213	3.32611
1.92471	2.96586		0.969949	3.48599		1.28251	3.28393		1.64616	3.06186		1.45598	2.95728		1.53632	3.04739		1.23303	3.30162		1.37999	3.16702		1.69946	2.53447		1.42154	3.33249
1.9243	2.97226		0.963347	3.49221		1.28234	3.29034		1.64048	3.06892		1.44956	2.96368		1.53619	3.0538		1.23292	3.30803		1.37982	3.17343		1.69316	2.541		1.41456	3.33828
1.9175	2.97825		0.963152	3.49861		1.27577	3.29658		1.63481	3.07599		1.44955	2.97009		1.52965	3.06008		1.2264	3.31433		1.37324	3.17966		1.69328	2.54741		1.41397	3.34467
1.91709	2.98465		0.956549	3.50483		1.2756	3.30298		1.62913	3.08305		1.44954	2.9765		1.52952	3.06648		1.22629	3.32074		1.37307	3.18607		1.69339	2.55382		1.41338	3.35105
1.91028	2.99063		0.956354	3.51123		1.26902	3.30922		1.62982	3.08943		1.44312	2.9829		1.52298	3.07276		1.21977	3.32704		1.36649	3.19231		1.6871	2.56034		1.40641	3.35684
1.90988	2.99703		0.949752	3.51745		1.26885	3.31563		1.62414	3.09649		1.44311	2.98931		1.52285	3.07917		1.21966	3.33345		1.36631	3.19871		1.68722	2.56675		1.40582	3.36323
1.90947	3.00343		0.949557	3.52385		1.26227	3.32187		1.61846	3.10356		1.43669	2.99571		1.51631	3.08545		1.21314	3.33975		1.35973	3.20495		1.68733	2.57316		1.39885	3.36902
1.90266	3.00942		0.942955	3.53006		1.26211	3.32828		1.61278	3.11062		1.43668	3.00212		1.51618	3.09186		1.21303	3.34616		1.35956	3.21136		1.68104	2.57969		1.39826	3.3754
1.90225	3.01581		0.94276	3.53647		1.25553	3.33452		1.6071	3.11769		1.43667	3.00853		1.50964	3.09814		1.20651	3.35245		1.35298	3.21759		1.68116	2.58609		1.39129	3.3812
1.89545	3.0218		0.936158	3.54268		1.25536	3.34093		1.60779	3.12406		1.43025	3.01493		1.5031	3.10441		1.2064	3.35886		1.35281	3.224		1.68127	2.5925		1.3907	3.38758
1.89504	3.0282		0.935963	3.54909		1.24878	3.34716		1.60211	3.13113		1.43024	3.02134		1.50297	3.11082		1.19988	3.36516		1.34623	3.23024		1.67498	2.59903		1.38373	3.39337
1.88823	3.03419		0.92936	3.5553		1.24861	3.35357		1.59643	3.13819		1.42382	3.02774		1.49643	3.1171		1.19976	3.37157		1.34606	3.23665		1.67509	2.60544		1.38314	3.39976
1.88782	3.04059		0.929165	3.56171		1.24204	3.35981		1.59075	3.14526		1.42381	3.03415		1.4963	3.12351		1.19324	3.37787		1.33948	3.24288		1.6688	2.61196		1.38255	3.40614
1.88102	3.04657		0.922563	3.56792		1.24187	3.36622		1.58507	3.15232		1.4238	3.04056		1.48976	3.12979		1.19313	3.38428		1.3393	3.24929		1.66892	2.61837		1.37557	3.41193
1.88061	3.05297		0.922368	3.57433		1.23529	3.37246		1.58577	3.1587		1.41738	3.04696		1.48322	3.13607		1.18661	3.39058		1.33272	3.25552		1.66903	2.62478		1.37498	3.41832
1.8802	3.05937		0.915766	3.58054		1.23512	3.37887		1.58009	3.16576		1.41737	3.05337		1.48309	3.14248		1.1865	3.39698		1.33255	3.26193		1.66274	2.63131		1.36801	3.42411
1.87339	3.06536		0.915571	3.58695		1.22854	3.38511		1.57441	3.17283		1.41736	3.05978		1.47655	3.14875		1.17998	3.40328		1.32597	3.26817		1.66285	2.63772		1.36742	3.43049
1.87298	3.07175		0.908969	3.59316		1.22838	3.39151		1.56873	3.17989		1.41094	3.06618		1.47642	3.15516		1.17987	3.40969		1.3258	3.27458		1.65656	2.64424		1.36045	3.43629
1.86618	3.07774		-0.950564	-3.5821		1.2218	3.39775		1.56305	3.18696		1.41093	3.07259		1.46988	3.16144		1.17335	3.41599		1.31922	3.28081		1.65668	2.65065		1.35986	3.44267
1.86577	3.08414		-0.950759	-3.5757		1.22163	3.40416		1.56374	3.19333		1.40451	3.07899		1.46334	3.16772		1.16683	3.42229		1.31905	3.28722		1.65679	2.65706		1.35927	3.44905
1.85896	3.09013		-0.950954	-3.56929		1.21505	3.4104		1.55806	3.2004		1.4045	3.0854		1.46321	3.17413		1.16672	3.4287		1.31247	3.29346		1.6505	2.66358		1.3523	3.45485
1.85855	3.09652		-0.957557	-3.56308		1.20848	3.41664		1.55238	3.20746		1.40449	3.09181		1.45667	3.18041		1.1602	3.435		1.30589	3.29969		1.65061	2.66999		1.35171	3.46123
1.85175	3.10251		-0.957752	-3.55667		1.20831	3.42305		1.5467	3.21453		1.39807	3.09821		1.45654	3.18681		1.16009	3.44141		1.30571	3.3061		1.65073	2.6764		1.34474	3.46702
1.85134	3.10891		-0.957947	-3.55026		1.20173	3.42929		1.54102	3.22159		1.39806	3.10462		1.45	3.19309		1.15357	3.4477		1.29913	3.31234		1.64444	2.68293		1.34415	3.47341
1.85093	3.11531		-0.958142	-3.54385		1.20156	3.43569		1.54172	3.22797		1.39164	3.11102		1.44346	3.19937		1.15345	3.45411		1.29896	3.31874		1.64455	2.68934		1.33717	3.4792
1.84412	3.1213		-0.964744	-3.53764		1.19498	3.44193		1.53604	3.23503		1.39163	3.11743		1.44333	3.20578		1.14693	3.46041		1.29238	3.32498		1.63826	2.69586		1.33658	3.48558
1.84371	3.12769		-0.964939	-3.53123		1.19482	3.44834		1.53036	3.2421		1.39162	3.12384		1.43679	3.21206		1.14041	3.46671		1.29221	3.33139		1.63837	2.70227		1.32961	3.49138
1.83691	3.13368		-0.965134	-3.52483		1.18824	3.45458		1.52468	3.24916		1.3852	3.13025		1.43665	3.21847		1.1403	3.47312		1.28563	3.33762		1.63849	2.70868		1.32902	3.49776
1.8365	3.14008		-0.971736	-3.51862		1.18807	3.46099		1.519	3.25623		1.38519	3.13666		1.43011	3.22474		1.13378	3.47942		1.28546	3.34403		1.6322	2.7152		1.32205	3.50355
1.82969	3.14607		-0.971931	-3.51221		1.18149	3.46723		1.51969	3.2626		1.37877	3.14306		1.42357	3.23102		1.13367	3.48583		1.27888	3.35027		1.63231	2.72161		1.32146	3.50994
1.82928	3.15246		-0.972126	-3.5058		1.18132	3.47364		1.51401	3.26967		1.37876	3.14947		1.42344	3.23743		1.12715	3.49212		1.27871	3.35667		1.63243	2.72802		1.31449	3.51573
1.82248	3.15845		-0.978728	-3.49959		1.17475	3.47988		1.50833	3.27673		1.37875	3.15588		1.4169	3.24371		1.12063	3.49842		1.27213	3.36291		1.62613	2.73455		1.3139	3.52211
1.82207	3.16485		-0.978923	-3.49318		1.17458	3.48628		1.50265	3.2838		1.37233	3.16228		1.41677	3.25012		1.12052	3.50483		1.27195	3.36932		1.62625	2.74096		1.30693	3.52791
1.82166	3.17125		-0.979118	-3.48677		1.168	3.49252		1.49697	3.29087		1.37232	3.16869		1.41023	3.2564		1.114	3.51113		1.26537	3.37555		1.61996	2.74748		1.30634	3.53429
1.81485	3.17724		-0.985721	-3.48056		1.16783	3.49893		1.49767	3.29724		1.3659	3.17509		1.40369	3.26267		1.11389	3.51754		1.2652	3.38196		1.62007	2.75389		1.29936	3.54008
1.81445	3.18363		-0.985915	-3.47415		1.16125	3.50517		1.49199	3.3043		1.36589	3.1815		1.40356	3.26908		1.10737	3.52384		1.25862	3.3882		1.62019	2.7603		1.29877	3.54647
1.80764	3.18962		-0.98611	-3.46775		1.15468	3.51141		1.48631	3.31137		1.35947	3.1879		1.39702	3.27536		1.10726	3.53025		1.25845	3.39461		1.6139	2.76683		1.29818	3.55285
1.80723	3.19602		-0.986305	-3.46134		1.15451	3.51782		1.48063	3.31844		1.35946	3.19431		1.39689	3.28177		1.10074	3.53654		1.25187	3.40084		1.61401	2.77323		1.29121	3.55864
1.80682	3.20242		-0.992908	-3.45513		1.14793	3.52406		1.47495	3.3255		1.35945	3.20072		1.39035	3.28805		1.09421	3.54284		1.24529	3.40708		1.61413	2.77964		1.29062	3.56503
1.80002	3.2084		-0.993103	-3.44872		1.14776	3.53046		1.47564	3.33187		1.35303	3.20712		1.38381	3.29433		1.0941	3.54925		1.24512	3.41349		1.61424	2.78605		1.28365	3.57082
1.79961	3.2148		-0.993298	-3.44231		1.14119	3.5367		1.46996	3.33894		1.35302	3.21353		1.38368	3.30074		1.08758	3.55555		1.23854	3.41972		1.60795	2.79258		1.28306	3.5772
1.7928	3.22079		-0.9999	-3.4361		1.14102	3.54311		1.46428	3.34601		1.35301	3.21994		1.37714	3.30701		1.08747	3.56196		1.23836	3.42613		1.60807	2.79899		1.27609	3.583
1.79239	3.22719		-1.00009	-3.42969		1.13444	3.54935		1.4586	3.35307		1.34659	3.22634		1.3706	3.31329		1.08095	3.56826		1.23178	3.43236		1.60818	2.8054		1.2755	3.58938
1.79198	3.23358		-1.00029	-3.42329		1.13427	3.55576		1.45292	3.36014		1.34658	3.23275		1.37047	3.3197		1.07443	3.57456		1.23161	3.43877		1.60189	2.81192		1.26853	3.59517
1.78518	3.23957		-1.00689	-3.41707		1.12769	3.562		1.44724	3.3672		1.34016	3.23915		1.36393	3.32598		1.07432	3.58096		1.22503	3.44501		1.602	2.81833		1.26794	3.60156
1.78477	3.24597		-1.00709	-3.41067		1.12752	3.5684		1.44793	3.37358		1.34015	3.24556		1.3638	3.33239		1.0678	3.58726		1.22486	3.45142		1.60212	2.82474		1.26096	3.60735
1.77796	3.25196		-1.00728	-3.40426		1.12095	3.57464		1.44226	3.38064		1.34014	3.25197		1.35726	3.33867		1.06769	3.59367		1.21828	3.45765		1.59583	2.83127		1.26037	3.61373
1.77755	3.25835		-1.01388	-3.39805		1.11437	3.58088		1.43658	3.38771		1.33372	3.25837		1.35072	3.34494		1.06117	3.59997		1.21811	3.46406		1.59594	2.83767		1.2534	3.61953
1.77075	3.26434		-1.01408	-3.39164		1.1142	3.58729		1.4309	3.39477		1.33371	3.26478		1.35059	3.35135		1.06106	3.60638		1.21153	3.4703		1.59606	2.84408		1.25281	3.62591
1.77034	3.27074		-1.01427	-3.38523		1.10762	3.59353		1.42522	3.40184		1.3337	3.27119		1.34405	3.35763		1.05454	3.61268		1.21136	3.4767		1.58976	2.85061		1.25222	3.63229
1.76993	3.27714		-1.02088	-3.37902		1.10746	3.59994		1.42591	3.40821		1.32728	3.27759		1.34392	3.36404		1.04802	3.61898		1.20478	3.48294		1.58988	2.85702		1.24525	3.63809
1.76312	3.28313		-1.02107	-3.37261		1.10088	3.60618		1.42023	3.41528		1.32727	3.284		1.33738	3.37032		1.0479	3.62538		1.2046	3.48935		1.59	2.86343		1.24466	3.64447
1.76272	3.28952		-1.02127	-3.36621		1.10071	3.61259		1.41455	3.42234		1.32726	3.29041		1.33084	3.3766		1.04138	3.63168		1.19802	3.49558		1.5837	2.86995		1.23769	3.65026
1.75591	3.29551		-1.02146	-3.3598		1.09413	3.61882		1.40887	3.42941		1.32084	3.29681		1.33071	3.383		1.04127	3.63809		1.19144	3.50182		1.58382	2.87636		1.2371	3.65665
1.7555	3.30191		-1.02806	-3.35359		1.08756	3.62506		1.40319	3.43647		1.32083	3.30322		1.32417	3.38928		1.03475	3.64439		1.19127	3.50823		1.58393	2.88277		1.23013	3.66244
1.75509	3.30831		-1.02826	-3.34718		1.08739	3.63147		1.39751	3.44354		1.32082	3.30963		1.32404	3.39569		1.03464	3.6508		1.18469	3.51446		1.57764	2.8893		1.22954	3.66882
1.74829	3.31429		-1.02845	-3.34077		1.08081	3.63771		1.3982	3.44991		1.3144	3.31603		1.3175	3.40197		1.02812	3.6571		1.18452	3.52087		1.57776	2.8957		1.22256	3.67462
1.74788	3.32069		-1.03506	-3.33456		1.08064	3.64412		1.39252	3.45698		1.31439	3.32244		1.31096	3.40825		1.0216	3.6634		1.17794	3.52711		1.57787	2.90211		1.22197	3.681
1.74747	3.32709		-1.03525	-3.32815		1.07406	3.65036		1.38685	3.46404		1.30797	3.32884		1.31083	3.41466		1.02149	3.66981		1.17777	3.53351		1.57158	2.90864		1.215	3.68679
1.74066	3.33308		-1.03545	-3.32174		1.06749	3.6566		1.38117	3.47111		1.30796	3.33525		1.30429	3.42094		1.01497	3.6761		1.17119	3.53975		1.57169	2.91505		1.21441	3.69318
1.74025	3.33947		-1.04205	-3.31553		1.06732	3.663		1.37549	3.47818		1.30795	3.34166		1.29775	3.42721		1.01486	3.68251		1.16461	3.54599		1.5654	2.92157		1.20744	3.69897
1.73345	3.34546		-1.04224	-3.30912		1.06074	3.66924		1.37618	3.48455		1.30153	3.34806		1.29762	3.43362		1.00834	3.68881		1.16443	3.55239		1.56552	2.92798		1.20685	3.70535
1.73304	3.35186		-1.04244	-3.30272		1.05416	3.67548		1.3705	3.49161		1.30152	3.35447		1.29108	3.4399		1.00182	3.69511		1.15785	3.55863		1.56563	2.93439		1.19988	3.71115
1.73263	3.35826		-1.04904	-3.2965		1.054	3.68189		1.36482	3.49868		1.2951	3.36087		1.29095	3.44631		1.00171	3.70152		1.15768	3.56504		1.55934	2.94092		1.19929	3.71753
1.72582	3.36425		-1.04924	-3.2901		1.04742	3.68813		1.35914	3.50575		1.29509	3.36728		1.28441	3.45259		0.995185	3.70782		1.1511	3.57127		1.55945	2.94733		1.1987	3.72391
1.72541	3.37064		-1.04943	-3.28369		1.04725	3.69454		1.35346	3.51281		1.29508	3.37369		1.27787	3.45887		0.995074	3.71423		1.14452	3.57751		1.55316	2.95385		1.19173	3.72971
1.72501	3.37704		-1.05603	-3.27748		1.04067	3.70078		1.35415	3.51918		1.28866	3.38009		1.27774	3.46527		0.988553	3.72052		1.14435	3.58392		1.55328	2.96026		1.19114	3.73609
1.7182	3.38303		-1.05623	-3.27107		1.0341	3.70702		1.34847	3.52625		1.28865	3.38651		1.2712	3.47155		0.982033	3.72682		1.13777	3.59015		1.54698	2.96678		1.18416	3.74188
1.71779	3.38943		-1.05642	-3.26466		1.03393	3.71342		1.34279	3.53332		1.28864	3.39292		1.27107	3.47796		0.981922	3.73323		1.1376	3.59656		1.5471	2.97319		1.18357	3.74827
1.71098	3.39541		-1.05662	-3.25826		1.02735	3.71966		1.33711	3.54038		1.28222	3.39932		1.26453	3.48424		0.975401	3.73953		1.13102	3.6028		1.54081	2.97972		1.1766	3.75406
1.71058	3.40181		-1.06322	-3.25204		1.02718	3.72607		1.33781	3.54675		1.28221	3.40573		1.25799	3.49052		0.97529	3.74594		1.12444	3.60903		1.53451	2.98624		1.17601	3.76044
1.71017	3.40821		-1.06341	-3.24564		1.0206	3.73231		1.33213	3.55382		1.27579	3.41213		1.25786	3.49693		0.96877	3.75224		1.12426	3.61544		1.53463	2.99265		1.16904	3.76624
1.70336	3.4142		-1.06361	-3.23923		1.01403	3.73855		1.32645	3.56088		1.27578	3.41854		1.25132	3.5032		0.968658	3.75865		1.11768	3.62168		1.52833	2.99918		1.16845	3.77262
1.70295	3.42059		-1.07021	-3.23302		1.01386	3.74496		1.32077	3.56795		1.27577	3.42495		1.25119	3.50961		-0.843289	-3.77391		1.11751	3.62808		1.52845	3.00559		1.16148	3.77841
1.69615	3.42658		-1.07041	-3.22661		1.00728	3.7512		1.31509	3.57502		1.26935	3.43135		1.24465	3.51589		-0.8434	-3.7675		1.11093	3.63432		1.52216	3.01211		1.16089	3.7848
1.69574	3.43298		-1.0706	-3.2202		1.00711	3.7576		1.31578	3.58139		1.26934	3.43776		1.23811	3.52217		-0.849921	-3.7612		1.10435	3.64056		1.52227	3.01852		1.15391	3.79059
1.68893	3.43897		-1.0708	-3.2138		1.00053	3.76384		1.3101	3.58845		1.26933	3.44417		1.23798	3.52858		-0.850032	-3.75479		1.10418	3.64696		1.51598	3.02505		1.15333	3.79697
1.68852	3.44536		-1.0774	-3.20758		0.993957	3.77008		1.30442	3.59552		1.26291	3.45057		1.23144	3.53486		-0.856552	-3.7485		1.0976	3.6532		1.51609	3.03146		1.14635	3.80277
1.68172	3.45135		-1.07759	-3.20118		0.993788	3.77649		1.29874	3.60259		1.2629	3.45698		1.2313	3.54127		-0.856663	-3.74209		1.09743	3.65961		1.5098	3.03798		1.14576	3.80915
1.68131	3.45775		-1.07779	-3.19477		-0.795021	-3.77328		1.29306	3.60965		1.25648	3.46338		1.22477	3.54754		-0.863184	-3.73579		-0.892274	-3.67212		1.50992	3.04439		1.13879	3.81494
1.6745	3.46374		-1.08439	-3.18856		-0.79519	-3.76687		-0.77959	-3.70916		1.25647	3.46979		1.21823	3.55382		-0.863295	-3.72938		-0.892447	-3.66571		1.50362	3.05091		1.1382	3.82133
1.67409	3.47014		-1.08459	-3.18215		-0.795359	-3.76046		-0.78527	-3.7021		1.25646	3.4762		1.21809	3.56023		-0.863406	-3.72297		-0.892619	-3.6593		1.50374	3.05732		1.13761	3.82771
1.66729	3.47612		-1.08478	-3.17574		-0.801936	-3.75423		-0.790949	-3.69503		1.25004	3.4826		1.21155	3.56651		-0.869927	-3.71667		-0.899199	-3.65307		1.49745	3.06385		1.13064	3.8335
1.66048	3.48211		-1.08498	-3.16933		-0.802105	-3.74782		-0.790256	-3.68866		1.25003	3.48901		1.21142	3.57292		-0.870038	-3.71026		-0.899371	-3.64666		1.49756	3.07026		1.13005	3.83988
1.66007	3.48851		-1.09158	-3.16312		-0.808682	-3.74158		-0.795936	-3.68159		1.24361	3.49541		1.20488	3.5792		-0.876558	-3.70396		-0.905951	-3.64042		1.49127	3.07678		1.12308	3.84568
1.65327	3.4945		-1.09177	-3.15671		-0.808851	-3.73517		-0.801616	-3.67453		1.2436	3.50182		1.19834	3.58547		-0.876669	-3.69755		-0.906123	-3.63401		1.49138	3.08319		1.12249	3.85206
1.65286	3.5009		-1.09197	-3.15031		-0.815428	-3.72893		-0.807295	-3.66746		1.24359	3.50823		1.19821	3.59188		-0.88319	-3.69126		-0.906296	-3.62761		1.48509	3.08972		1.11551	3.85786
1.64605	3.50688		-1.09857	-3.14409		-0.815597	-3.72252		-0.806602	-3.66109		1.23717	3.51463		1.19167	3.59816		-0.883301	-3.68485		-0.912876	-3.62137		1.48521	3.09613		1.11493	3.86424
1.63924	3.51287		-1.09877	-3.13769		-0.822174	-3.71628		-0.812282	-3.65402		1.23716	3.52104		1.19154	3.60457		-0.883412	-3.67844		-0.913048	-3.61496		1.47891	3.10265		1.10795	3.87003
1.63884	3.51927		-1.09896	-3.13128		-0.822343	-3.70988		-0.817961	-3.64696		1.23074	3.52744		1.185	3.61085		-0.889933	-3.67214		-0.91322	-3.60855		1.47903	3.10906		1.10736	3.87641
1.63203	3.52526		-1.09916	-3.12487		-0.82892	-3.70364		-0.817268	-3.64059		1.23073	3.53385		1.17846	3.61713		-0.890044	-3.66573		-0.9198	-3.60232		1.47274	3.11559		1.10039	3.88221
1.62522	3.53125		-1.10576	-3.11866		-0.829089	-3.69723		-0.822948	-3.63352		1.23072	3.54026		1.17833	3.62353		-0.890155	-3.65932		-0.919972	-3.59591		1.47285	3.12199		1.0998	3.88859
1.62481	3.53764		-1.10595	-3.11225		-0.835666	-3.69099		-0.828628	-3.62645		1.2243	3.54666		1.17179	3.62981		-0.896676	-3.65302		-0.920144	-3.5895		1.46656	3.12852		1.09283	3.89439
1.61801	3.54363		-1.10615	-3.10585		-0.835835	-3.68458		-0.827935	-3.62008		1.22429	3.55307		1.16525	3.63609		-0.896787	-3.64661		-0.926725	-3.58327		1.46667	3.13493		1.09224	3.90077
1.6176	3.55003		-1.11275	-3.09963		-0.842412	-3.67834		-0.833614	-3.61302		1.21787	3.55947		1.16512	3.6425		-0.903307	-3.64032		-0.926897	-3.57686		1.46038	3.14145		1.08527	3.90656
1.61079	3.55602		-1.11295	-3.09323		-0.842581	-3.67193		-0.839294	-3.60595		1.21786	3.56588		1.15858	3.64878		-0.903418	-3.63391		-0.927069	-3.57045		1.4605	3.14786		1.08468	3.91295
1.60399	3.56201		-1.11314	-3.08682		-0.849158	-3.6657		-0.838601	-3.59958		1.21785	3.57229		1.15204	3.65506		-0.90353	-3.6275		-0.933649	-3.56421		1.4542	3.15439		1.0777	3.91874
1.60358	3.5684		-1.11334	-3.08041		-0.849327	-3.65929		-0.84428	-3.59251		1.21142	3.57869		1.15191	3.66146		-0.91005	-3.6212		-0.933821	-3.55781		1.45432	3.1608		1.07073	3.92453
1.59677	3.57439		-1.11994	-3.0742		-0.855904	-3.65305		-0.84996	-3.58545		1.21141	3.5851		1.14537	3.66774		-0.910161	-3.61479		-0.933993	-3.5514		1.44802	3.16732		1.07014	3.93092
1.59636	3.58079		-1.12013	-3.06779		-0.856072	-3.64664		-0.849267	-3.57907		1.20499	3.5915		1.13883	3.67402		-0.910272	-3.60838		-0.940573	-3.54516		1.44814	3.17373		1.06317	3.93671
1.58956	3.58678		-1.12033	-3.06138		-0.862649	-3.6404		-0.854947	-3.57201		1.20498	3.59791		1.1387	3.68043		-0.916793	-3.60208		-0.940746	-3.53876		1.44185	3.18026		1.06258	3.94309
1.58275	3.59276		-1.12693	-3.05517		-0.862818	-3.63399		-0.854254	-3.56563		1.20497	3.60432		1.13216	3.68671		-0.916904	-3.59567		-0.940918	-3.53235		1.44196	3.18667		1.05561	3.94889
-0.566826	-3.57817		-1.12713	-3.04877		-0.862987	-3.62759		-0.859933	-3.55857		1.19855	3.61072		1.12562	3.69299		-0.917015	-3.58926		-0.947498	-3.52611		1.43567	3.19319		1.05502	3.95527
-0.567235	-3.57177		-1.12732	-3.04236		-0.869564	-3.62135		-0.85924	-3.5522		1.19854	3.61713		1.12549	3.69939		-0.923536	-3.58297		-0.94767	-3.5197		1.43578	3.1996		1.04805	3.96106
-0.574041	-3.56578		-1.12751	-3.03595		-0.869733	-3.61494		-0.86492	-3.54513		1.19212	3.62353		1.11895	3.70567		-0.923647	-3.57656		-0.947842	-3.5133		1.42949	3.20613		1.04107	3.96686
-0.57445	-3.55938		-1.13412	-3.02974		-0.87631	-3.6087		-0.864227	-3.53876		1.19211	3.62994		1.11241	3.71195		-0.930167	-3.57026		-0.948014	-3.50689		1.4232	3.21265		1.04048	3.97324
-0.581256	-3.5534		-1.13431	-3.02333		-0.876479	-3.60229		-0.869906	-3.53169		1.18569	3.63634		1.11228	3.71836		-0.930278	-3.56385		-0.954594	-3.50065		1.42331	3.21906		1.03351	3.97903
-0.581665	-3.547		-1.13451	-3.01692		-0.883056	-3.59605		-0.875586	-3.52463		1.18568	3.64276		1.10574	3.72464		-0.93039	-3.55744		-0.954767	-3.49424		1.41702	3.22558		1.03292	3.98542
-0.588471	-3.54101		-1.14111	-3.01071		-0.883225	-3.58964		-0.874893	-3.51825		1.18567	3.64917		1.10561	3.73105		-0.93691	-3.55114		-0.954939	-3.48784		1.41714	3.23199		1.02595	3.99121
-0.58888	-3.53461		-1.1413	-3.0043		-0.883394	-3.58324		-0.880573	-3.51119		1.17925	3.65557		1.09907	3.73733		-0.937021	-3.54473		-0.955111	-3.48143		1.41084	3.23852		1.02536	3.99759
-0.595686	-3.52862		-1.1415	-2.9979		-0.889971	-3.577		-0.87988	-3.50481		1.17924	3.66198		1.09253	3.7436		-0.937132	-3.53832		-0.961691	-3.47519		1.41096	3.24493		1.02477	4.00398
-0.596095	-3.52223		-1.14169	-2.99149		-0.89014	-3.57059		-0.885559	-3.49775		1.17282	3.66838		1.0924	3.75001		-0.943653	-3.53202		-0.961863	-3.46878		1.40466	3.25145		1.0178	4.00977
-0.596504	-3.51583		-1.1483	-2.98528		-0.896717	-3.56435		-0.884866	-3.49138		1.17281	3.67479		1.08586	3.75629		-0.943764	-3.52562		-0.962035	-3.46238		1.40478	3.25786		1.01721	4.01615
-0.60331	-3.50984		-1.14849	-2.97887		-0.896886	-3.55794		-0.890546	-3.48431		1.16639	3.68119		1.07932	3.76257		-0.943875	-3.51921		-0.962208	-3.45597		1.39849	3.26439		1.01023	4.02195
-0.603719	-3.50344		-1.14869	-2.97246		-0.897055	-3.55153		-0.889853	-3.47794		1.16638	3.6876		1.07919	3.76898		-0.950396	-3.51291		-0.968788	-3.44973		1.3986	3.2708		-0.539996	-4.00721
-0.610525	-3.49746		-1.15529	-2.96625		-0.903632	-3.54529		-0.895532	-3.47087		1.16637	3.69401		1.07265	3.77526		-0.950507	-3.5065		-0.96896	-3.44332		1.39231	3.27732		-0.540586	-4.00082
-0.610933	-3.49106		-1.15548	-2.95984		-0.903801	-3.53889		-0.894839	-3.4645		1.15995	3.70041		1.06611	3.78153		-0.950618	-3.50009		-0.969132	-3.43692		1.38602	3.28385		-0.547559	-3.99503
-0.611342	-3.48466		-1.15568	-2.95344		-0.90397	-3.53248		-0.900519	-3.45743		1.15994	3.70682		1.06598	3.78794		-0.950729	-3.49368		-0.969304	-3.43051		1.38613	3.29026		-0.548148	-3.98865
-0.618148	-3.47867		-1.16228	-2.94722		-0.910547	-3.52624		-0.899826	-3.45106		1.15352	3.71322		1.05944	3.79422		-0.95725	-3.48738		-0.969476	-3.4241		1.37984	3.29678		-0.555121	-3.98285
-0.618557	-3.47228		-1.16248	-2.94082		-0.910716	-3.51983		-0.905506	-3.444		-1.04001	-3.72611		1.0529	3.8005		-0.957361	-3.48097		-0.969648	-3.41769		1.37995	3.30319		-0.55571	-3.97647
-0.625363	-3.46629		-1.16267	-2.93441		-0.910885	-3.51342		-0.904813	-3.43762		-1.04002	-3.7197		1.05277	3.80691		-0.957472	-3.47456		-0.976229	-3.41146		1.37366	3.30971		-0.562683	-3.97068
-0.625772	-3.45989		-1.16927	-2.9282		-0.917462	-3.50718		-0.910492	-3.43056		-1.04644	-3.7133		1.04623	3.81319		-0.957583	-3.46815		-0.976401	-3.40505		1.37378	3.31612		-0.563272	-3.96429
-0.626181	-3.45349		-1.16947	-2.92179		-0.917631	-3.50078		-0.909799	-3.42418		-1.04645	-3.70689		1.03969	3.81946		-0.964104	-3.46186		-0.976573	-3.39864		1.36748	3.32265		-0.570245	-3.9585
-0.632987	-3.4475		-1.16966	-2.91538		-0.9178	-3.49437		-0.915479	-3.41712		-1.04646	-3.70048		1.03956	3.82587		-0.964215	-3.45545		-0.976745	-3.39223		1.3676	3.32906		-0.570834	-3.95212
-0.633396	-3.44111		-1.17627	-2.90917		-0.924377	-3.48813		-0.914786	-3.41075		-1.05288	-3.69408		1.03302	3.83215		-0.964326	-3.44904		-0.976917	-3.38583		1.36131	3.33558		-0.571424	-3.94573
-0.633805	-3.43471		-1.17646	-2.90276		-0.924546	-3.48172		-0.920465	-3.40368		-1.05289	-3.68767		1.02648	3.83843		-0.970846	-3.44274		-0.983497	-3.37959		1.36142	3.34199		-0.578396	-3.93994
-0.640611	-3.42872		-1.17666	-2.89636		-0.924715	-3.47531		-0.919772	-3.39731		-1.0529	-3.68126		1.02635	3.84484		-0.970958	-3.43633		-0.983669	-3.37318		1.35513	3.34852		-0.578986	-3.93356
-0.64102	-3.42232		-1.18326	-2.89014		-0.931292	-3.46907		-0.925452	-3.39024		-1.05291	-3.67485		1.01981	3.85112		-0.971069	-3.42992		-0.983842	-3.36677		1.35524	3.35493		-0.585959	-3.92776
-0.641428	-3.41593		-1.18345	-2.88374		-0.931461	-3.46267		-0.931132	-3.38318		-1.05292	-3.66844		1.01327	3.85739		-0.97118	-3.42351		-0.984014	-3.36037		1.34895	3.36145		-0.586548	-3.92138
-0.648234	-3.40994		-1.18365	-2.87733		-0.931629	-3.45626		-0.930439	-3.3768		-1.05934	-3.66204		1.01314	3.8638		-0.9777	-3.41721		-0.984186	-3.35396		1.34266	3.36798		-0.593521	-3.91559
-0.648643	-3.40354		-1.19025	-2.87112		-0.938206	-3.45002		-0.936118	-3.36974		-1.05935	-3.65563		1.0066	3.87008		-0.977811	-3.4108		-0.990766	-3.34772		1.34277	3.37439		-0.59411	-3.9092
-0.655449	-3.39755		-1.19045	-2.86471		-0.938375	-3.44361		-0.935425	-3.36337		-1.05936	-3.64922		1.00006	3.87636		-0.977923	-3.40439		-0.990938	-3.34131		1.33648	3.38091		-0.5947	-3.90282
-0.655858	-3.39116		-1.19064	-2.8583		-0.938544	-3.4372		-0.941105	-3.3563		-1.05937	-3.64281		0.999927	3.88277		-0.978034	-3.39799		-0.99111	-3.33491		1.33659	3.38732		-0.601672	-3.89703
-0.656267	-3.38476		-1.19724	-2.85209		-0.938713	-3.43079		-0.940412	-3.34993		-1.05938	-3.63639		0.993387	3.88905		-0.984554	-3.39169		-0.991283	-3.3285		1.3303	3.39384		-0.602262	-3.89065
-0.663073	-3.37877		-1.19744	-2.84568		-0.94529	-3.42456		-0.946091	-3.34286		-1.05939	-3.62998		0.993257	3.89545		-0.984665	-3.38528		-0.991455	-3.32209		1.33042	3.40025		-0.609234	-3.88485
-0.663482	-3.37237		-1.19763	-2.83927		-0.945459	-3.41815		-0.945398	-3.33649		-1.0594	-3.62357		0.986717	3.90173		-0.984777	-3.37887		-0.998035	-3.31585		1.32412	3.40678		-0.609824	-3.87847
-0.663891	-3.36598		-1.20423	-2.83306		-0.945628	-3.41174		-0.951078	-3.32942		-1.06582	-3.61717		0.980177	3.90801		-0.984888	-3.37246		-0.998207	-3.30945		1.31783	3.4133		-0.616797	-3.87267
-0.6643	-3.35958		-1.20443	-2.82665		-0.952205	-3.4055		-0.950385	-3.32305		-1.06583	-3.61076		0.980046	3.91442		-0.991408	-3.36616		-0.998379	-3.30304		1.31795	3.41971		-0.617386	-3.86629
-0.671106	-3.35359		-1.20462	-2.82025		-0.952374	-3.39909		-0.956065	-3.31598		-1.06584	-3.60435		0.973506	3.9207		-0.991519	-3.35975		-0.998551	-3.29663		1.31165	3.42624		-0.624359	-3.8605
-0.671515	-3.34719		-1.21123	-2.81404		-0.952543	-3.39268		-0.955372	-3.30961		-1.06585	-3.59794		0.966967	3.92698		-0.991631	-3.35334		-0.998724	-3.29022		1.31177	3.43265		-0.624948	-3.85412
-0.671923	-3.3408		-1.21142	-2.80763		-0.952712	-3.38628		-0.961051	-3.30255		-1.06586	-3.59153		0.960427	3.93325		-0.998151	-3.34704		-0.998896	-3.28381		1.30547	3.43917		-0.625538	-3.84773
-0.678729	-3.33481		-1.21162	-2.80122		-0.959289	-3.38004		-0.966731	-3.29548		-1.06587	-3.58512		0.960296	3.93966		-0.998262	-3.34064		-1.00548	-3.27758		1.30559	3.44558		-0.63251	-3.84194
-0.679138	-3.32841		-1.21822	-2.79501		-0.959458	-3.37363		-0.966038	-3.28911		-1.06588	-3.57871		0.953756	3.94594		-0.998373	-3.33423		-1.00565	-3.27117		1.2993	3.45211		-0.6331	-3.83556
-0.679547	-3.32201		-1.21841	-2.7886		-0.959627	-3.36722		-0.971717	-3.28204		-1.0723	-3.57231		0.947217	3.95222		-1.00489	-3.32793		-1.00582	-3.26476		1.29941	3.45852		-0.640072	-3.82976
-0.679956	-3.31562		-1.22502	-2.78239		-0.966204	-3.36098		-0.971024	-3.27567		-1.07231	-3.5659		0.947086	3.95863		-1.00501	-3.32152		-1.00599	-3.25836		1.29312	3.46504		-0.640662	-3.82338
-0.686762	-3.30963		-1.22521	-2.77598		-0.966373	-3.35457		-0.976704	-3.2686		-1.07232	-3.55949		0.940546	3.96491		-1.00512	-3.31511		-1.00616	-3.25195		1.28683	3.47157		-0.647635	-3.81759
-0.687171	-3.30323		-1.22541	-2.76957		-0.966542	-3.34817		-0.976011	-3.26223		-1.07233	-3.55308		0.934006	3.97118		-1.00523	-3.3087		-1.00634	-3.24554		1.28694	3.47797		-0.648224	-3.8112
-0.68758	-3.29683		-1.23201	-2.76336		-0.973119	-3.34193		-0.981691	-3.25516		-1.07234	-3.54667		-0.910396	-3.98479		-1.01175	-3.3024		-1.01292	-3.2393		1.28065	3.4845		-0.655197	-3.80541
-0.687989	-3.29044		-1.2322	-2.75695		-0.973288	-3.33552		-0.980998	-3.24879		-1.07235	-3.54026		-0.916935	-3.97851		-1.01186	-3.29599		-1.01309	-3.2329		1.28076	3.49091		-0.655786	-3.79903
-0.694795	-3.28445		-1.2324	-2.75055		-0.973457	-3.32911		-0.986677	-3.24173		-1.07236	-3.53385		-0.917066	-3.9721		-1.01197	-3.28958		-1.01326	-3.22649		1.27447	3.49743		-0.656376	-3.79264
-0.695204	-3.27805		-1.239	-2.74434		-0.980034	-3.32287		-0.985984	-3.23535		-1.07878	-3.52745		-0.923606	-3.96582		-1.01849	-3.28329		-1.01343	-3.22008		1.27459	3.50384		-0.663348	-3.78685
-0.695612	-3.27165		-1.2392	-2.73793		-0.980203	-3.31646		-0.991664	-3.22829		-1.07879	-3.52104		-0.923737	-3.95941		-1.0186	-3.27688		-1.01361	-3.21367		1.26829	3.51037		-0.663938	-3.78047
-0.696021	-3.26526		-1.23939	-2.73152		-0.980372	-3.31006		-0.990971	-3.22192		-1.0788	-3.51463		-0.923868	-3.953		-1.01871	-3.27047		-1.01378	-3.20726		1.26841	3.51678		-0.67091	-3.77467
-0.702827	-3.25927		-1.24599	-2.72531		-0.986949	-3.30382		-0.99665	-3.21485		-1.07881	-3.50822		-0.930408	-3.94673		-1.01882	-3.26406		-1.01395	-3.20086		1.26212	3.5233		-0.6715	-3.76829
-0.703236	-3.25287		-1.24619	-2.7189		-0.987118	-3.29741		-0.995957	-3.20848		-1.07882	-3.50181		-0.930538	-3.94032		-1.02534	-3.25776		-1.02053	-3.19462		1.26223	3.52971		-0.678472	-3.7625
-0.703645	-3.24647		-1.24638	-2.71249		-0.993695	-3.29117		-1.00164	-3.20141		-1.07883	-3.4954		-0.937078	-3.93404		-1.02546	-3.25135		-1.0207	-3.18821		1.25594	3.53624		-0.679062	-3.75611
-0.704054	-3.24008		-1.25299	-2.70628		-0.993864	-3.28476		-1.00732	-3.19435		-1.07884	-3.48899		-0.937209	-3.92763		-1.02557	-3.24494		-1.02087	-3.1818		1.24964	3.54276		-0.679652	-3.74973
-0.71086	-3.23409		-1.25318	-2.69987		-1.00044	-3.27852		-1.00662	-3.18797		-1.07885	-3.48258		-0.943749	-3.92135		-1.03209	-3.23864		-1.02105	-3.1754		1.24976	3.54917		-0.686624	-3.74394
-0.711269	-3.22769		-1.25338	-2.69347		-1.00061	-3.27211		-1.0123	-3.18091		-1.08527	-3.47618		-0.94388	-3.91494		-1.0322	-3.23223		-1.02122	-3.16899		1.24347	3.5557		-0.687214	-3.73755
-0.711678	-3.22129		-1.25998	-2.68725		-1.00078	-3.26571		-1.01161	-3.17453		-1.08528	-3.46977		-0.94401	-3.90853		-1.03231	-3.22582		-1.02139	-3.16258		1.24358	3.5621		-0.694186	-3.73176
-0.718484	-3.21531		-1.26017	-2.68085		-1.00736	-3.25947		-1.01729	-3.16747		-1.08529	-3.46336		-0.95055	-3.90226		-1.03242	-3.21941		-1.02156	-3.15617		1.23729	3.56863		-0.694776	-3.72538
-0.718892	-3.20891		-1.26037	-2.67444		-1.00752	-3.25306		-1.0166	-3.1611		-1.0853	-3.45695		-0.950681	-3.89585		-1.03894	-3.21312		-1.02173	-3.14976		1.2374	3.57504		-0.701748	-3.71958
-0.719301	-3.20251		-1.26697	-2.66823		-1.0141	-3.24682		-1.0159	-3.15472		-1.08531	-3.45054		-0.957221	-3.88957		-1.03905	-3.20671		-1.02832	-3.14353		1.23111	3.58156		-0.702338	-3.7132
-0.71971	-3.19611		-1.26716	-2.66182		-1.01427	-3.24041		-1.02158	-3.14766		-1.08532	-3.44413		-0.957352	-3.88316		-1.03916	-3.2003		-1.02849	-3.13712		1.23123	3.58797		-0.702927	-3.70682
-0.726516	-3.19013		-1.26736	-2.65541		-1.01444	-3.234		-1.02089	-3.14128		-1.08533	-3.43772		-0.963891	-3.87688		-1.03927	-3.19389		-1.02866	-3.13071		1.22493	3.5945		-0.7099	-3.70102
-0.726925	-3.18373		-1.27396	-2.6492		-1.02102	-3.22777		-1.02657	-3.13422		-1.08534	-3.43131		-0.964022	-3.87047		-1.0458	-3.18759		-1.02883	-3.1243		1.21864	3.60102		-0.710489	-3.69464
-0.727334	-3.17733		-1.27416	-2.64279		-1.02119	-3.22136		-1.02588	-3.12785		-1.09176	-3.42491		-0.970562	-3.8642		-1.04591	-3.18118		-1.029	-3.1179		1.21876	3.60743		-0.711079	-3.68826
-0.727743	-3.17093		-1.27435	-2.63639		-1.02135	-3.21495		-1.03156	-3.12078		-1.09177	-3.4185		-0.970693	-3.85779		-1.04602	-3.17477		-1.02918	-3.11149		1.21246	3.61396		-0.718052	-3.68246
-0.734549	-3.16495		-1.28095	-2.63017		-1.02793	-3.20871		-1.03086	-3.11441		-1.09178	-3.41209		-0.977233	-3.85151		-1.05254	-3.16847		-1.02935	-3.10508		1.21258	3.62037		-0.718641	-3.67608
-0.734958	-3.15855		-1.28115	-2.62377		-1.0281	-3.2023		-1.03654	-3.10734		-1.09179	-3.40568		-0.977363	-3.8451		-1.05265	-3.16206		-1.03593	-3.09885		1.20628	3.62689		-0.719231	-3.6697
-0.735366	-3.15215		-1.28134	-2.61736		-1.03468	-3.19606		-1.03585	-3.10097		-1.0918	-3.39927		-0.983903	-3.83882		-1.05276	-3.15566		-1.0361	-3.09244		1.19999	3.63342		-0.726203	-3.6639
-0.735775	-3.14575		-1.28795	-2.61115		-1.03485	-3.18966		-1.03516	-3.0946		-1.09181	-3.39286		-0.990443	-3.83254		-1.05287	-3.14925		-1.03627	-3.08603		1.20011	3.63983		-0.726793	-3.65752
-0.742581	-3.13977		-1.28814	-2.60474		-1.03502	-3.18325		-1.04084	-3.08753		-1.09182	-3.38645		-0.990574	-3.82613		-1.05939	-3.14295		-1.03644	-3.07962		1.19381	3.64635		-0.727382	-3.65114
-0.74299	-3.13337		-1.28834	-2.59833		-1.04159	-3.17701		-1.04014	-3.08116		-1.09183	-3.38003		-0.997114	-3.81986		-1.0595	-3.13654		-1.03662	-3.07321		1.18752	3.65288		-0.734355	-3.64534
-0.743399	-3.12697		-1.29494	-2.59212		-1.04176	-3.1706		-1.04582	-3.07409		-1.09825	-3.37363		-0.997244	-3.81345		-1.05961	-3.13013		-1.03679	-3.06681		1.18764	3.65928		-0.734944	-3.63896
-0.743808	-3.12057		-1.29513	-2.58571		-1.04193	-3.16419		-1.04513	-3.06772		-1.09826	-3.36722		-1.00378	-3.80717		-1.06613	-3.12383		-1.03696	-3.0604		1.18134	3.66581		-0.735534	-3.63258
-0.750614	-3.11459		-1.29533	-2.57931		-1.0421	-3.15778		-1.05081	-3.06065		-1.09827	-3.36081		-1.00392	-3.80076		-1.06625	-3.11742		-1.03713	-3.05399		1.17505	3.67233		-0.736123	-3.62619
-0.751023	-3.10819		-1.29552	-2.5729		-1.04868	-3.15154		-1.05012	-3.05428		-1.09828	-3.3544		-1.01045	-3.79448		-1.06636	-3.11101		-1.04371	-3.04775		1.17517	3.67874		-0.743096	-3.6204
-0.751432	-3.10179		-1.30213	-2.56669		-1.04884	-3.14514		-1.04942	-3.04791		-1.09829	-3.34799		-1.01059	-3.78807		-1.06647	-3.1046		-1.04389	-3.04135		1.16887	3.68527		-0.743685	-3.61402
-0.75184	-3.09539		-1.30232	-2.56028		-1.04901	-3.13873		-1.0551	-3.04084		-1.0983	-3.34158		-1.01713	-3.78179		-1.07299	-3.09831		-1.04406	-3.03494		1.16258	3.69179		-0.744275	-3.60763
-0.758647	-3.08941		-1.30252	-2.55387		-1.05559	-3.13249		-1.05441	-3.03447		-1.09831	-3.33517		-1.02367	-3.77552		-1.0731	-3.0919		-1.04423	-3.02853		1.16269	3.6982		-0.751248	-3.60184
-0.759055	-3.08301		-1.30271	-2.54746		-1.05576	-3.12608		-1.06009	-3.0274		-1.09832	-3.32876		-1.0238	-3.76911		-1.07321	-3.08549		-1.0444	-3.02212		1.1564	3.70473		-0.751837	-3.59546
-0.759464	-3.07661		-1.30291	-2.54106		-1.05593	-3.11967		-1.0594	-3.02103		-1.10474	-3.32236		-1.03034	-3.76283		-1.07332	-3.07908		-1.04457	-3.01571		1.15011	3.71125		-0.752427	-3.58907
-0.759873	-3.07021		-1.30951	-2.53484		-1.06251	-3.11343		-1.0587	-3.01466		-1.10475	-3.31595		-1.03047	-3.75642		-1.07984	-3.07278		-1.04475	-3.00931		1.15022	3.71766		-0.753016	-3.58269
-0.766679	-3.06423		-1.3097	-2.52844		-1.06267	-3.10703		-1.06438	-3.00759		-1.10476	-3.30954		-1.03701	-3.75014		-1.07995	-3.06637		-1.04492	-3.0029		1.14393	3.72419		-0.759989	-3.5769
-0.767088	-3.05783		-1.3099	-2.52203		-1.06284	-3.10062		-1.06369	-3.00122		-1.10477	-3.30313		-1.03714	-3.74373		-1.08007	-3.05996		-1.04509	-2.99649		1.13764	3.73071		-0.760578	-3.57051
-0.767497	-3.05143		-1.31009	-2.51562		-1.06942	-3.09438		-1.06937	-2.99416		-1.10478	-3.29672		-1.04368	-3.73746		-1.08659	-3.05366		-1.05167	-2.99025		1.13775	3.73712		-0.761168	-3.56413
-0.767906	-3.04503		-1.31029	-2.50922		-1.06959	-3.08797		-1.06868	-2.98778		-1.10479	-3.29031		-1.04381	-3.73105		-1.0867	-3.04725		-1.05184	-2.98385		1.13146	3.74365		-0.76814	-3.55834
-0.774712	-3.03905		-1.31689	-2.503		-1.07617	-3.08173		-1.07436	-2.98072		-1.1048	-3.2839		-1.05035	-3.72477		-1.08681	-3.04084		-1.05202	-2.97744		1.12516	3.75017		-0.76873	-3.55195
-0.775121	-3.03265		-1.31709	-2.4966		-1.07634	-3.07532		-1.07366	-2.97434		-1.11122	-3.2775		-1.05048	-3.71836		-1.08692	-3.03443		-1.05219	-2.97103		-1.08803	-3.77519		-0.769319	-3.54557
-0.775529	-3.02625		-1.31728	-2.49019		-1.0765	-3.06892		-1.07297	-2.96797		-1.11123	-3.27109		-1.05061	-3.71195		-1.09344	-3.02814		-1.05236	-2.96462		-1.08791	-3.76878		-0.769909	-3.53919
-0.775938	-3.01985		-1.31748	-2.48378		-1.08308	-3.06268		-1.07865	-2.96091		-1.11124	-3.26468		-1.05715	-3.70567		-1.09355	-3.02173		-1.05253	-2.95821		-1.09421	-3.76225		-0.776881	-3.5334
-0.782744	-3.01387		-1.31767	-2.47737		-1.08325	-3.05627		-1.07796	-2.95453		-1.11125	-3.25827		-1.05728	-3.69926		-1.09366	-3.01532		-1.0527	-2.95181		-1.09409	-3.75584		-0.777471	-3.52701
-0.783153	-3.00747		-1.31787	-2.47097		-1.08342	-3.04986		-1.08364	-2.94747		-1.11126	-3.25186		-1.06382	-3.69299		-1.09377	-3.00891		-1.05288	-2.9454		-1.10038	-3.74932		-0.77806	-3.52063
-0.783562	-3.00107		-1.32447	-2.46475		-1.09	-3.04362		-1.08294	-2.94109		-1.11127	-3.24545		-1.06395	-3.68658		-1.10029	-3.00261		-1.05946	-2.93916		-1.10668	-3.74279		-0.785033	-3.51484
-0.783971	-2.99467		-1.32466	-2.45835		-1.09017	-3.03721		-1.08225	-2.93472		-1.11128	-3.23904		-1.07049	-3.6803		-1.1004	-2.9962		-1.05963	-2.93276		-1.10656	-3.73639		-0.785623	-3.50845
-0.790777	-2.98869		-1.32486	-2.45194		-1.09033	-3.03081		-1.08793	-2.92766		-1.1177	-3.23264		-1.07062	-3.67389		-1.10052	-2.98979		-1.0598	-2.92635		-1.11286	-3.72986		-0.786212	-3.50207
-0.791186	-2.98229		-1.32505	-2.44553		-1.09691	-3.02457		-1.08724	-2.92128		-1.11771	-3.22623		-1.07716	-3.66761		-1.10704	-2.98349		-1.05997	-2.91994		-1.11274	-3.72345		-0.786802	-3.49569
-0.791595	-2.97589		-1.32525	-2.43912		-1.09708	-3.01816		-1.09292	-2.91422		-1.11772	-3.21982		-1.07729	-3.6612		-1.10715	-2.97708		-1.06014	-2.91353		-1.11903	-3.71693		-0.793774	-3.48989
-0.792003	-2.96949		-1.32544	-2.43272		-1.09725	-3.01175		-1.09222	-2.90785		-1.11773	-3.21341		-1.07742	-3.65479		-1.10726	-2.97068		-1.06032	-2.90712		-1.11892	-3.71052		-0.794364	-3.48351
-0.792412	-2.9631		-1.33204	-2.42651		-1.10383	-3.00551		-1.0979	-2.90078		-1.11774	-3.207		-1.08396	-3.64852		-1.10737	-2.96427		-1.06049	-2.90072		-1.12521	-3.70399		-0.794953	-3.47713
-0.799218	-2.95711		-1.33224	-2.4201		-1.104	-2.9991		-1.09721	-2.89441		-1.11775	-3.20059		-1.08409	-3.64211		-1.11389	-2.95797		-1.06066	-2.89431		-1.1315	-3.69747		-0.795543	-3.47074
-0.799627	-2.95071		-1.33243	-2.41369		-1.10416	-2.9927		-1.09652	-2.88803		-1.12417	-3.19419		-1.09063	-3.63583		-1.114	-2.95156		-1.06724	-2.88807		-1.13139	-3.69106		-0.802515	-3.46495
-0.800036	-2.94431		-1.33263	-2.40728		-1.11074	-2.98646		-1.1022	-2.88097		-1.12418	-3.18778		-1.09076	-3.62942		-1.11411	-2.94515		-1.06741	-2.88166		-1.13768	-3.68453		-0.803105	-3.45857
-0.800445	-2.93792		-1.33282	-2.40088		-1.11091	-2.98005		-1.1015	-2.8746		-1.12419	-3.18137		-1.0973	-3.62314		-1.11422	-2.93874		-1.06759	-2.87526		-1.13757	-3.67812		-0.803694	-3.45218
-0.800854	-2.93152		-1.33943	-2.39466		-1.11108	-2.97364		-1.10718	-2.86753		-1.1242	-3.17496		-1.09743	-3.61673		-1.12074	-2.93244		-1.06776	-2.86885		-1.14386	-3.6716		-0.810667	-3.44639
-0.80766	-2.92553		-1.33962	-2.38826		-1.11125	-2.96723		-1.10649	-2.86116		-1.12421	-3.16855		-1.10397	-3.61046		-1.12086	-2.92603		-1.06793	-2.86244		-1.15015	-3.66507		-0.811256	-3.44001
-0.808069	-2.91913		-1.33982	-2.38185		-1.11782	-2.96099		-1.1058	-2.85478		-1.12422	-3.16214		-1.1041	-3.60405		-1.12097	-2.91962		-1.0681	-2.85603		-1.15004	-3.65866		-0.811846	-3.43362
-0.808477	-2.91274		-1.34001	-2.37544		-1.11799	-2.95459		-1.11148	-2.84772		-1.13064	-3.15574		-1.10424	-3.59764		-1.12108	-2.91321		-1.06827	-2.84962		-1.15633	-3.65214		-0.812435	-3.42724
-0.808886	-2.90634		-1.34021	-2.36903		-1.11816	-2.94818		-1.11078	-2.84135		-1.13065	-3.14933		-1.11078	-3.59136		-1.1276	-2.90692		-1.07485	-2.84339		-1.15621	-3.64573		-0.819408	-3.42145
-0.809295	-2.89994		-1.34681	-2.36282		-1.11833	-2.94177		-1.11646	-2.83428		-1.13066	-3.14292		-1.11091	-3.58495		-1.12771	-2.90051		-1.07503	-2.83698		-1.16251	-3.63921		-0.819998	-3.41506
-0.816101	-2.89395		-1.347	-2.35642		-1.1185	-2.93536		-1.11577	-2.82791		-1.13067	-3.13651		-1.11745	-3.57867		-1.12782	-2.8941		-1.0752	-2.83057		-1.16239	-3.6328		-0.820587	-3.40868
-0.81651	-2.88756		-1.3472	-2.35001		-1.11867	-2.92895		-1.12145	-2.82084		-1.13068	-3.1301		-1.11758	-3.57226		-1.13434	-2.8878		-1.07537	-2.82416		-1.16869	-3.62627		-0.821177	-3.4023
-0.816919	-2.88116		-1.34739	-2.3436		-1.12525	-2.92271		-1.12076	-2.81447		-1.13069	-3.12369		-1.12412	-3.56599		-1.13445	-2.88139		-1.07554	-2.81776		-1.17498	-3.61975		-0.828149	-3.3965
-0.817328	-2.87476		-1.34759	-2.33719		-1.12542	-2.91631		-1.12006	-2.8081		-1.13711	-3.11728		-1.12425	-3.55958		-1.13456	-2.87498		-1.08212	-2.81152		-1.17486	-3.61334		-0.828739	-3.39012
-0.817737	-2.86837		-1.35419	-2.33098		-1.12558	-2.9099		-1.12574	-2.80103		-1.13712	-3.11087		-1.13079	-3.5533		-1.13467	-2.86857		-1.0823	-2.80511		-1.18116	-3.60681		-0.829328	-3.38374
-0.818145	-2.86197		-1.35439	-2.32457		-1.12575	-2.90349		-1.12505	-2.79466		-1.13713	-3.10446		-1.13092	-3.54689		-1.1412	-2.86227		-1.08247	-2.7987		-1.18104	-3.6004		-0.829918	-3.37735
-0.824952	-2.85598		-1.35458	-2.31817		-1.12592	-2.89708		-1.13073	-2.78759		-1.13714	-3.09805		-1.13105	-3.54048		-1.14131	-2.85586		-1.08264	-2.7923		-1.18733	-3.59388		-0.83689	-3.37156
-0.82536	-2.84958		-1.35478	-2.31176		-1.1325	-2.89084		-1.13004	-2.78122		-1.13715	-3.09164		-1.13759	-3.5342		-1.14142	-2.84945		-1.08281	-2.78589		-1.19363	-3.58735		-0.83748	-3.36518
-0.825769	-2.84319		-1.35497	-2.30535		-1.13267	-2.88444		-1.12934	-2.77485		-1.13716	-3.08523		-1.13772	-3.52779		-1.14153	-2.84305		-1.08298	-2.77948		-1.19351	-3.58094		-0.838069	-3.3588
-0.826178	-2.83679		-1.36157	-2.29914		-1.13284	-2.87803		-1.13502	-2.76778		-1.14358	-3.07883		-1.14426	-3.52152		-1.14805	-2.83675		-1.08956	-2.77325		-1.19981	-3.57442		-0.838659	-3.35241
-0.826587	-2.83039		-1.36177	-2.29273		-1.13301	-2.87162		-1.13433	-2.76141		-1.14359	-3.07242		-1.14439	-3.51511		-1.14816	-2.83034		-1.08974	-2.76684		-1.19969	-3.56801		-0.845631	-3.34662
-0.826996	-2.82399		-1.36196	-2.28632		-1.13318	-2.86521		-1.14001	-2.75434		-1.1436	-3.06601		-1.15093	-3.50883		-1.14827	-2.82393		-1.08991	-2.76043		-1.20598	-3.56148		-0.846221	-3.34024
-0.833802	-2.81801		-1.36216	-2.27992		-1.13975	-2.85897		-1.13932	-2.74797		-1.14361	-3.0596		-1.15106	-3.50242		-1.14838	-2.81752		-1.09008	-2.75402		-1.20587	-3.55507		-0.846811	-3.33385
-0.834211	-2.81161		-1.36235	-2.27351		-1.13992	-2.85256		-1.13862	-2.7416		-1.14362	-3.05319		-1.15119	-3.49601		-1.1549	-2.81122		-1.09666	-2.74779		-1.21216	-3.54855		-0.8474	-3.32747
-0.83462	-2.80521		-1.36896	-2.2673		-1.14009	-2.84616		-1.1443	-2.73453		-1.14363	-3.04678		-1.15773	-3.48973		-1.15501	-2.80481		-1.09683	-2.74138		-1.21845	-3.54202		-0.854373	-3.32168
-0.835028	-2.79881		-1.36915	-2.26089		-1.14026	-2.83975		-1.14361	-2.72816		-1.15005	-3.04038		-1.15786	-3.48332		-1.15513	-2.7984		-1.09701	-2.73497		-1.21834	-3.53562		-0.854962	-3.31529
-0.835437	-2.79242		-1.36935	-2.25448		-1.14684	-2.83351		-1.14929	-2.72109		-1.15006	-3.03397		-1.1644	-3.47705		-1.16165	-2.7921		-1.09718	-2.72856		-1.22463	-3.52909		-0.855552	-3.30891
-0.835846	-2.78602		-1.36954	-2.24808		-1.14701	-2.8271		-1.1486	-2.71472		-1.15007	-3.02756		-1.16453	-3.47064		-1.16176	-2.78569		-1.09735	-2.72215		-1.22452	-3.52268		-0.856141	-3.30253
-0.842652	-2.78003		-1.37614	-2.24186		-1.14717	-2.82069		-1.1479	-2.70835		-1.15008	-3.02115		-1.16466	-3.46423		-1.16187	-2.77929		-1.10393	-2.71592		-1.23081	-3.51616		-0.856731	-3.29614
-0.843061	-2.77363		-1.37634	-2.23546		-1.15375	-2.81445		-1.15358	-2.70128		-1.15009	-3.01474		-1.1712	-3.45795		-1.16198	-2.77288		-1.1041	-2.70951		-1.23069	-3.50975		-0.863703	-3.29035
-0.84347	-2.76724		-1.37653	-2.22905		-1.15392	-2.80805		-1.15289	-2.69491		-1.15651	-3.00834		-1.17133	-3.45154		-1.1685	-2.76658		-1.10427	-2.7031		-1.23699	-3.50322		-0.864293	-3.28397
-0.843879	-2.76084		-1.37673	-2.22264		-1.1605	-2.80181		-1.15857	-2.68784		-1.15652	-3.00193		-1.17787	-3.44526		-1.16861	-2.76017		-1.10445	-2.69669		-1.23687	-3.49681		-0.864882	-3.27758
-0.844287	-2.75444		-1.37692	-2.21623		-1.16067	-2.7954		-1.15788	-2.68147		-1.15653	-2.99552		-1.17801	-3.43885		-1.16872	-2.75376		-1.10462	-2.69029		-1.24317	-3.49029		-0.865472	-3.2712
-0.844696	-2.74805		-1.38352	-2.21002		-1.16083	-2.78899		-1.15718	-2.6751		-1.15654	-2.98911		-1.17814	-3.43244		-1.16883	-2.74735		-1.10479	-2.68388		-1.24305	-3.48388		-0.866061	-3.26482
-0.851502	-2.74206		-1.38372	-2.20362		-1.16741	-2.78275		-1.16286	-2.66803		-1.15655	-2.9827		-1.18468	-3.42617		-1.17535	-2.74105		-1.11137	-2.67764		-1.24934	-3.47735		-0.866651	-3.25843
-0.851911	-2.73566		-1.38391	-2.19721		-1.16758	-2.77634		-1.16217	-2.66166		-1.15656	-2.97629		-1.18481	-3.41976		-1.17546	-2.73464		-1.11154	-2.67123		-1.24923	-3.47094		-0.86724	-3.25205
-0.85232	-2.72926		-1.38411	-2.1908		-1.16775	-2.76994		-1.16785	-2.65459		-1.16298	-2.96989		-1.18494	-3.41335		-1.17558	-2.72823		-1.11171	-2.66483		-1.24911	-3.46454		-0.874213	-3.24626
-0.852729	-2.72287		-1.3843	-2.18439		-1.17433	-2.7637		-1.16716	-2.64822		-1.16299	-2.96348		-1.19148	-3.40707		-1.17569	-2.72182		-1.11189	-2.65842		-1.2554	-3.45801		-0.874802	-3.23987
-0.853138	-2.71647		-1.39091	-2.17818		-1.1745	-2.75729		-1.16647	-2.64185		-1.163	-2.95707		-1.19161	-3.40066		-1.1758	-2.71542		-1.11206	-2.65201		-1.25529	-3.4516		-0.875392	-3.23349
-0.853547	-2.71007		-1.3911	-2.17177		-1.17466	-2.75088		-1.17214	-2.63478		-1.16301	-2.95066		-1.19174	-3.39425		-1.18232	-2.70912		-1.11223	-2.6456		-1.26158	-3.44508		-0.875981	-3.22711
-0.860353	-2.70408		-1.3913	-2.16537		-1.18124	-2.74464		-1.17145	-2.62841		-1.16302	-2.94425		-1.19187	-3.38784		-1.18243	-2.70271		-1.1124	-2.6392		-1.26147	-3.43867		-0.876571	-3.22073
-0.860762	-2.69769		-1.39149	-2.15896		-1.18141	-2.73823		-1.17713	-2.62135		-1.16303	-2.93784		-1.19841	-3.38157		-1.18254	-2.6963		-1.11898	-2.63296		-1.26135	-3.43226		-0.87716	-3.21434
-0.86117	-2.69129		-1.39169	-2.15255		-1.18158	-2.73183		-1.17644	-2.61497		-1.16945	-2.93144		-1.19854	-3.37516		-1.18265	-2.68989		-1.11916	-2.62655		-1.26764	-3.42573		-0.87775	-3.20796
-0.861579	-2.68489		-1.39829	-2.14634		-1.18816	-2.72559		-1.17575	-2.6086		-1.16946	-2.92503		-1.19867	-3.36875		-1.18917	-2.68359		-1.11933	-2.62014		-1.26753	-3.41932		-0.878339	-3.20158
-0.861988	-2.67849		-1.39848	-2.13993		-1.18833	-2.71918		-1.18142	-2.60153		-1.16947	-2.91862		-1.20521	-3.36247		-1.18928	-2.67718		-1.1195	-2.61374		-1.26741	-3.41291		-0.885312	-3.19578
-0.862397	-2.6721		-1.39868	-2.13352		-1.18849	-2.71277		-1.18073	-2.59516		-1.16948	-2.91221		-1.20534	-3.35606		-1.1894	-2.67077		-1.11967	-2.60733		-1.27371	-3.40639		-0.885902	-3.1894
-0.869203	-2.66611		-1.39887	-2.12712		-1.19507	-2.70653		-1.18641	-2.5881		-1.1759	-2.90581		-1.20547	-3.34965		-1.18951	-2.66436		-1.11984	-2.60092		-1.27359	-3.39998		-0.886491	-3.18302
-0.869612	-2.65971		-1.40548	-2.12091		-1.19524	-2.70012		-1.18572	-2.58172		-1.17591	-2.8994		-1.2056	-3.34324		-1.18962	-2.65795		-1.12002	-2.59451		-1.27347	-3.39357		-0.887081	-3.17663
-0.870021	-2.65331		-1.40567	-2.1145		-1.19541	-2.69371		-1.18503	-2.57535		-1.17592	-2.89299		-1.21214	-3.33696		-1.19614	-2.65166		-1.1266	-2.58828		-1.27977	-3.38705		-0.88767	-3.17025
-0.870429	-2.64692		-1.40587	-2.10809		-1.20199	-2.68748		-1.19071	-2.56828		-1.17593	-2.88658		-1.21227	-3.33056		-1.19625	-2.64525		-1.12677	-2.58187		-1.27965	-3.38064		-0.88826	-3.16387
-0.870838	-2.64052		-1.40606	-2.10168		-1.20216	-2.68107		-1.19001	-2.56191		-1.17594	-2.88017		-1.2124	-3.32415		-1.19636	-2.63884		-1.12694	-2.57546		-1.27954	-3.37423		-0.888849	-3.15748
-0.871247	-2.63412		-1.41266	-2.09547		-1.20232	-2.67466		-1.19569	-2.55485		-1.18236	-2.87377		-1.21894	-3.31787		-1.19647	-2.63243		-1.12711	-2.56905		-1.28583	-3.3677		-0.889439	-3.1511
-0.878053	-2.62813		-1.41286	-2.08906		-1.2089	-2.66842		-1.195	-2.54847		-1.18237	-2.86736		-1.21908	-3.31146		-1.20299	-2.62613		-1.12729	-2.56264		-1.28571	-3.36129		-0.890028	-3.14472
-0.878462	-2.62174		-1.41305	-2.08266		-1.20907	-2.66201		-1.19431	-2.5421		-1.18238	-2.86094		-1.21921	-3.30505		-1.2031	-2.61972		-1.12746	-2.55624		-1.2856	-3.35488		-0.897001	-3.13892
-0.878871	-2.61534		-1.41325	-2.07625		-1.20924	-2.6556		-1.19999	-2.53504		-1.18239	-2.85453		-1.21934	-3.29864		-1.20321	-2.61331		-1.12763	-2.54983		-1.29189	-3.34836		-0.89759	-3.13254
-0.87928	-2.60894		-1.41985	-2.07004		-1.21582	-2.64937		-1.19929	-2.52866		-1.18881	-2.84813		-1.22588	-3.29236		-1.20333	-2.6069		-1.13421	-2.54359		-1.29178	-3.34195		-0.89818	-3.12616
-0.879689	-2.60254		-1.42005	-2.06363		-1.21599	-2.64296		-1.1986	-2.52229		-1.18882	-2.84172		-1.22601	-3.28596		-1.20985	-2.6006		-1.13438	-2.53718		-1.29166	-3.33554		-0.898769	-3.11977
-0.880097	-2.59615		-1.42024	-2.05722		-1.22256	-2.63672		-1.20428	-2.51522		-1.18883	-2.83531		-1.22614	-3.27955		-1.20996	-2.59419		-1.13455	-2.53078		-1.29795	-3.32902		-0.899359	-3.11339
-0.886904	-2.59016		-1.42044	-2.05081		-1.22273	-2.63031		-1.20359	-2.50885		-1.18884	-2.8289		-1.22627	-3.27314		-1.21007	-2.58779		-1.13473	-2.52437		-1.29784	-3.32261		-0.899948	-3.10701
-0.887312	-2.58376		-1.42704	-2.0446		-1.2229	-2.6239		-1.20927	-2.50179		-1.19526	-2.8225		-1.23281	-3.26686		-1.21018	-2.58138		-1.1349	-2.51796		-1.29772	-3.3162		-0.900538	-3.10063
-0.887721	-2.57736		-1.42723	-2.0382		-1.22948	-2.61766		-1.20857	-2.49541		-1.19527	-2.81609		-1.23294	-3.26045		-1.21029	-2.57497		-1.13507	-2.51155		-1.30402	-3.30967		-0.901127	-3.09424
-0.88813	-2.57097		-1.42743	-2.03179		-1.22965	-2.61126		-1.20788	-2.48904		-1.19528	-2.80968		-1.23307	-3.25404		-1.21681	-2.56867		-1.14165	-2.50532		-1.3039	-3.30326		-0.901717	-3.08786
-0.888539	-2.56457		-1.42762	-2.02538		-1.22981	-2.60485		-1.21356	-2.48197		-1.19529	-2.80327		-1.23961	-3.24776		-1.21692	-2.56226		-1.14182	-2.49891		-1.30378	-3.29685		-0.902306	-3.08148
-0.895345	-2.55858		-1.43423	-2.01917		-1.23639	-2.59861		-1.21287	-2.4756		-1.1953	-2.79686		-1.23974	-3.24135		-1.21703	-2.55585		-1.142	-2.4925		-1.31008	-3.29033		-0.909279	-3.07568
-0.895754	-2.55218		-1.43442	-2.01276		-1.23656	-2.5922		-1.21855	-2.46854		-1.20172	-2.79046		-1.23987	-3.23495		-1.21714	-2.54944		-1.14217	-2.48609		-1.30996	-3.28392		-0.909868	-3.0693
-0.896163	-2.54579		-1.43462	-2.00635		-1.23673	-2.58579		-1.21785	-2.46216		-1.20173	-2.78405		-1.24641	-3.22867		-1.22367	-2.54314		-1.14234	-2.47969		-1.30985	-3.27751		-0.910458	-3.06292
-0.896572	-2.53939		-1.43481	-1.99995		-1.24331	-2.57955		-1.21716	-2.45579		-1.20174	-2.77764		-1.24654	-3.22226		-1.22378	-2.53673		-1.14251	-2.47328		-1.31614	-3.27099		-0.911047	-3.05653
-0.89698	-2.53299		-1.44141	-1.99373		-1.24348	-2.57315		-1.22284	-2.44872		-1.20175	-2.77123		-1.24667	-3.21585		-1.22389	-2.53032		-1.14268	-2.46687		-1.31602	-3.26458		-0.911637	-3.05015
-0.897389	-2.5266		-1.44161	-1.98733		-1.24364	-2.56674		-1.22215	-2.44235		-1.20176	-2.76482		-1.2468	-3.20944		-1.224	-2.52391		-1.14926	-2.46063		-1.31591	-3.25817		-0.912227	-3.04377
-0.904195	-2.52061		-1.4418	-1.98092		-1.24381	-2.56033		-1.22145	-2.43598		-1.20819	-2.75842		-1.25334	-3.20316		-1.22411	-2.51751		-1.14944	-2.45423		-1.3222	-3.25164		-0.912816	-3.03738
-0.904604	-2.51421		-1.442	-1.97451		-1.25039	-2.55409		-1.22713	-2.42891		-1.2082	-2.75201		-1.25348	-3.19675		-1.23063	-2.51121		-1.14961	-2.44782		-1.32209	-3.24523		-0.913406	-3.031
-0.905013	-2.50781		-1.4486	-1.9683		-1.25056	-2.54768		-1.22644	-2.42254		-1.2082	-2.7456		-1.25361	-3.19034		-1.23074	-2.5048		-1.14978	-2.44141		-1.32197	-3.23882		-0.913995	-3.02462
-0.905422	-2.50142		-1.44879	-1.96189		-1.25073	-2.54127		-1.23212	-2.41548		-1.20821	-2.73919		-1.26015	-3.18407		-1.23085	-2.49839		-1.14995	-2.435		-1.32826	-3.2323		-0.914585	-3.01823
-0.905831	-2.49502		-1.44899	-1.95549		-1.25731	-2.53503		-1.23143	-2.4091		-1.20822	-2.73278		-1.26028	-3.17766		-1.23096	-2.49198		-1.15012	-2.42859		-1.32815	-3.22589		-0.921557	-3.01244
-0.912637	-2.48903		-1.45559	-1.94927		-1.25747	-2.52863		-1.23073	-2.40273		-1.21465	-2.72638		-1.26041	-3.17125		-1.23748	-2.48568		-1.1567	-2.42236		-1.32803	-3.21948		-0.922147	-3.00606
-0.913046	-2.48263		-1.45579	-1.94287		-1.25764	-2.52222		-1.23641	-2.39566		-1.21466	-2.71997		-1.26695	-3.16497		-1.2376	-2.47927		-1.15688	-2.41595		-1.33433	-3.21296		-0.922736	-2.99967
-0.913454	-2.47624		-1.45598	-1.93646		-1.25781	-2.51581		-1.23572	-2.38929		-1.21467	-2.71356		-1.26708	-3.15856		-1.23771	-2.47286		-1.15705	-2.40954		-1.33421	-3.20655		-0.923326	-2.99329
-0.913863	-2.46984		-1.45618	-1.93005		-1.26439	-2.50957		-1.23503	-2.38292		-1.21468	-2.70715		-1.26721	-3.15215		-1.23782	-2.46645		-1.15722	-2.40313		-1.33409	-3.20014		-0.923915	-2.98691
-0.914272	-2.46344		-1.46278	-1.92384		-1.26456	-2.50316		-1.24071	-2.37585		-1.21469	-2.70074		-1.26734	-3.14574		-1.23793	-2.46004		-1.15739	-2.39673		-1.34039	-3.19361		-0.924505	-2.98053
-0.921078	-2.45745		-1.46297	-1.91743		-1.26473	-2.49676		-1.24001	-2.36948		-1.22111	-2.69434		-1.27388	-3.13947		-1.24445	-2.45375		-1.16397	-2.39049		-1.34027	-3.1872		-0.925094	-2.97414
-0.921487	-2.45106		-1.46317	-1.91102		-1.2649	-2.49035		-1.24569	-2.36241		-1.22112	-2.68793		-1.27401	-3.13306		-1.24456	-2.44734		-1.16415	-2.38408		-1.34656	-3.18068		-0.925684	-2.96776
-0.921896	-2.44466		-1.46977	-1.90481		-1.27147	-2.48411		-1.245	-2.35604		-1.22113	-2.68152		-1.27414	-3.12665		-1.24467	-2.44093		-1.16432	-2.37767		-1.34645	-3.17427		-0.926273	-2.96138
-0.922305	-2.43826		-1.46997	-1.8984		-1.27164	-2.4777		-1.24431	-2.34967		-1.22114	-2.67511		-1.28068	-3.12037		-1.24478	-2.43452		-1.16449	-2.37127		-1.34633	-3.16786		-0.926863	-2.95499
-0.922714	-2.43186		-1.47016	-1.892		-1.27181	-2.47129		-1.24999	-2.3426		-1.22115	-2.6687		-1.28081	-3.11396		-1.2513	-2.42822		-1.16466	-2.36486		-1.35263	-3.16133		-0.927452	-2.94861
-0.923122	-2.42547		-1.47036	-1.88559		-1.27198	-2.46488		-1.24929	-2.33623		-1.22757	-2.6623		-1.28094	-3.10755		-1.25141	-2.42181		-1.17124	-2.35862		-1.35251	-3.15493		-0.934425	-2.94282
-0.929928	-2.41948		-1.47696	-1.87938		-1.27856	-2.45865		-1.25497	-2.32917		-1.22758	-2.65589		-1.28748	-3.10127		-1.25153	-2.4154		-1.17141	-2.35221		-1.3524	-3.14852		-0.935014	-2.93643
-0.930337	-2.41308		-1.47715	-1.87297		-1.27873	-2.45224		-1.25428	-2.32279		-1.22759	-2.64948		-1.28761	-3.09487		-1.25164	-2.40899		-1.17159	-2.34581		-1.35228	-3.14211		-0.935604	-2.93005
-0.930746	-2.40668		-1.47735	-1.86656		-1.2789	-2.44583		-1.25359	-2.31642		-1.2276	-2.64307		-1.28774	-3.08846		-1.25175	-2.40258		-1.17176	-2.3394		-1.35857	-3.13558		-0.936193	-2.92367
-0.931155	-2.40029		-1.47754	-1.86016		-1.27906	-2.43942		-1.25927	-2.30935		-1.23402	-2.63667		-1.28787	-3.08205		-1.25827	-2.39628		-1.17834	-2.33316		-1.35846	-3.12917		-0.936783	-2.91728
-0.931564	-2.39389		-1.47774	-1.85375		-1.28564	-2.43318		-1.25857	-2.30298		-1.23403	-2.63026		-1.29441	-3.07577		-1.25838	-2.38988		-1.17851	-2.32676		-1.35834	-3.12276		-0.937372	-2.9109
-0.93837	-2.3879		-1.48434	-1.84754		-1.28581	-2.42677		-1.26425	-2.29592		-1.23404	-2.62385		-1.29455	-3.06936		-1.25849	-2.38347		-1.17868	-2.32035		-1.36463	-3.11624		-0.937962	-2.90452
-0.938779	-2.3815		-1.48454	-1.84113		-1.28598	-2.42037		-1.26356	-2.28954		-1.23405	-2.61744		-1.29468	-3.06295		-1.2586	-2.37706		-1.17886	-2.31394		-1.36452	-3.10983		-0.938551	-2.89813
-0.939188	-2.37511		-1.48473	-1.83472		-1.28615	-2.41396		-1.26287	-2.28317		-1.23406	-2.61103		-1.30122	-3.05667		-1.26512	-2.37076		-1.18544	-2.3077		-1.3644	-3.10342		-0.939141	-2.89175
-0.939596	-2.36871		-1.48493	-1.82831		-1.29272	-2.40772		-1.26855	-2.2761		-1.24048	-2.60462		-1.30135	-3.05026		-1.26523	-2.36435		-1.18561	-2.3013		-1.3707	-3.0969		-0.93973	-2.88537
-0.940005	-2.36231		-1.48512	-1.82191		-1.29289	-2.40131		-1.26785	-2.26973		-1.24049	-2.59821		-1.30148	-3.04386		-1.26534	-2.35794		-1.18578	-2.29489		-1.37058	-3.09049		-0.94032	-2.87899
-0.940414	-2.35592		-1.48532	-1.8155		-1.29306	-2.3949		-1.26716	-2.26336		-1.2405	-2.5918		-1.30802	-3.03758		-1.26546	-2.35153		-1.19236	-2.28865		-1.37046	-3.08408		-0.940909	-2.8726
-0.94722	-2.34993		-1.48551	-1.80909		-1.29323	-2.38849		-1.27284	-2.25629		-1.24051	-2.58539		-1.30815	-3.03117		-1.26557	-2.34512		-1.19253	-2.28224		-1.37676	-3.07755		-0.947882	-2.86681
-0.947629	-2.34353		-1.49211	-1.80288		-1.2934	-2.38209		-1.27215	-2.24992		-1.24693	-2.57899		-1.30828	-3.02476		-1.27209	-2.33882		-1.1927	-2.27584		-1.37664	-3.07114		-0.948472	-2.86043
-0.948038	-2.33713		-1.49231	-1.79647		-1.29998	-2.37585		-1.27783	-2.24286		-1.24694	-2.57258		-1.30841	-3.01835		-1.2722	-2.33241		-1.19288	-2.26943		-1.37653	-3.06473		-0.949061	-2.85404
-0.948447	-2.33074		-1.4925	-1.79007		-1.30015	-2.36944		-1.27713	-2.23648		-1.24695	-2.56617		-1.31495	-3.01207		-1.27231	-2.326		-1.19946	-2.26319		-1.38282	-3.05821		-0.949651	-2.84766
-0.948856	-2.32434		-1.4927	-1.78366		-1.30032	-2.36303		-1.27644	-2.23011		-1.24696	-2.55976		-1.31508	-3.00566		-1.27242	-2.3196		-1.19963	-2.25678		-1.3827	-3.0518		-0.95024	-2.84128
-0.955662	-2.31835		-1.49289	-1.77725		-1.30048	-2.35662		-1.28212	-2.22304		-1.24697	-2.55335		-1.31521	-2.99925		-1.27253	-2.31319		-1.1998	-2.25038		-1.389	-3.04527		-0.95083	-2.83489
-0.95607	-2.31195		-1.49309	-1.77084		-1.30706	-2.35038		-1.28143	-2.21667		-1.24698	-2.54694		-1.32175	-2.99298		-1.27264	-2.30678		-1.19997	-2.24397		-1.38888	-3.03886		-0.951419	-2.82851
-0.956479	-2.30556		-1.49969	-1.76463		-1.30723	-2.34398		-1.28711	-2.20961		-1.2534	-2.54054		-1.32188	-2.98657		-1.27916	-2.30048		-1.20015	-2.23756		-1.38877	-3.03246		-0.952009	-2.82213
-0.956888	-2.29916		-1.49989	-1.75822		-1.3074	-2.33757		-1.28641	-2.20323		-1.25341	-2.53413		-1.32201	-2.98016		-1.27927	-2.29407		-1.20032	-2.23115		-1.39506	-3.02593		-0.952598	-2.81574
-0.963694	-2.29317		-1.50008	-1.75182		-1.30757	-2.33116		-1.28572	-2.19686		-1.25342	-2.52772		-1.32214	-2.97375		-1.27939	-2.28766		-1.2069	-2.22492		-1.39494	-3.01952		-0.953188	-2.80936
[truncated: 1,076 more rows]
